# Supplementary material for: Methyl 3-(2-hy­droxy­benzyl­idene)-2-methyl­dithio­carbazate
Source: Acta Crystallogr Sect E Struct Rep Online. 2012 Apr 25;68(Pt 5):o1533. doi: 10.1107/S160053681201731X (PMC3344635; doi:10.1107/S160053681201731X)
Supplement: Supplementary file 1 [file e-68-o1533-sup1.cif]

##############################################################################
#                                                                            #
# This CIF contains the data in a paper accepted for publication in          #
# Acta Crystallographica Section E. It conforms to the requirements of       #
# Notes for Authors for Acta Crystallographica Section E, and has been       #
# peer reviewed under the auspices of the IUCr Commission on Journals.       #
#                                                                            #
# Full details of the Crystallographic Information File format               #
# are given in the paper "The Crystallographic Information File (CIF):       #
# a New Standard Archive File for Crystallography" by S. R. Hall, F. H.      #
# Allen and I. D. Brown [Acta Cryst. (1991), A47, 655-685].                  #
#                                                                            #
# The current version of the core CIF dictionary is obtainable from          #
# ftp://ftp.iucr.org/pub/cif_core.dic.                                       #
#                                                                            #
# Software is freely available for graphical display of the structure(s)     #
# in this CIF. For information consult the CIF software page                 #
# http://www.iucr.org/resources/cif/software.                                #
#                                                                            #
# This file may be used for bona fide research purposes within the           #
# scientific community so long as proper attribution is given to the journal # 
# article from which it was obtained.                                        #
#                                                                            #
##############################################################################
data_global
_audit_creation_method     'WinGX routine CIF_UPDATE'
_journal_date_recd_electronic     2012-04-17
_journal_date_accepted     2012-04-18
_journal_name_full     'Acta Crystallographica, Section E'
_journal_year     2012
_journal_volume     68
_journal_issue      5
_journal_page_first     eo1533
_journal_page_last     eo1533
_journal_paper_category     QO
_journal_paper_doi     10.1107/S160053681201731X
_journal_coeditor_code     QM2064
_publ_contact_author
;
Tapashi G. Roy
University of Chittagong
Chittagong 4331
Bangladesh
;
_publ_contact_author_email     tapashir57@gmail.com
_publ_contact_author_fax     ?
_publ_contact_author_phone     ?
_publ_section_title
;
Methyl 3-(2-hydroxybenzylidene)-2-methyldithiocarbazate
;
loop_
    _publ_author_name
    _publ_author_footnote
    _publ_author_address
    'S. K. S. Hazari' .
;
University of Chittagong
Chittagong 4331
Bangladesh
;
    'Suarez, Sebastian' .
;
Departamento de Qu\'imica Inorg\'anica, Anal\'itica y Qu\'imica
F\'isica/INQUIMAE--CONICET,
Facultad de Ciencias Exactas y Naturales, Universidad de Buenos Aires
Argentina
;
    'Ganguly, Biplab' .
;
University of Chittagong
Chittagong 4331
Bangladesh
;
    'Doctorovich, Fabio' .
;
Departamento de Qu\'imica Inorg\'anica, Anal\'itica y Qu\'imica
F\'isica/INQUIMAE--CONICET,
Facultad de Ciencias Exactas y Naturales, Universidad de Buenos Aires
Argentina
;
    'G. Roy, Tapashi' .
;
University of Chittagong
Chittagong 4331
Bangladesh
;
data_I
_chemical_name_systematic
;
Methyl 3-(2-hydroxybenzylidene)-2-methyldithiocarbazate
;
_chemical_formula_moiety     'C10 H12 N2 O S2'
_chemical_formula_sum     'C10 H12 N2 O S2'
_chemical_formula_iupac     'C10 H12 N2 O S2'
_chemical_formula_weight     240.34
_symmetry_cell_setting     monoclinic
_symmetry_space_group_name_H-M     'P 21/c'
_symmetry_space_group_name_Hall     '-P 2ybc'
loop_
    _symmetry_equiv_pos_as_xyz
    'x, y, z'
    '-x, y+1/2, -z+1/2'
    '-x, -y, -z'
    'x, -y-1/2, z-1/2'
_cell_length_a     11.3561(16)
_cell_length_b     8.9033(13)
_cell_length_c     11.5045(16)
_cell_angle_alpha     90
_cell_angle_beta     91.411(13)
_cell_angle_gamma     90
_cell_volume     1162.8(3)
_cell_formula_units_Z     4
_cell_measurement_reflns_used     0
_cell_measurement_theta_min     4.01
_cell_measurement_theta_max     29.05
_cell_measurement_temperature     298(2)
_exptl_crystal_description     prism
_exptl_crystal_colour     colourless
_exptl_crystal_size_max     0.35
_exptl_crystal_size_mid     0.30
_exptl_crystal_size_min     0.22
_exptl_crystal_density_diffrn     1.373
_exptl_crystal_density_method     'not measured'
_exptl_crystal_F_000     504
_exptl_absorpt_coefficient_mu     0.433
_exptl_absorpt_correction_type     multi-scan
_exptl_absorpt_process_details     '(CrysAlis PRO; Oxford Diffraction, 2009)'
_exptl_absorpt_correction_T_min     0.859
_exptl_absorpt_correction_T_max     0.917
_exptl_special_details     ?
_diffrn_ambient_temperature     298(2)
_diffrn_radiation_type     MoK\a
_diffrn_radiation_wavelength     0.71073
_diffrn_radiation_monochromator     graphite
_diffrn_measurement_device_type     'Oxford Diffraction Gemini CCD S Ultra'
_diffrn_measurement_method     '\w scans'
_diffrn_reflns_number     16680
_diffrn_reflns_av_R_equivalents     0.0519
_diffrn_reflns_theta_min     4.01
_diffrn_reflns_theta_max     29.05
_diffrn_reflns_theta_full     25
_diffrn_measured_fraction_theta_max     0.913
_diffrn_measured_fraction_theta_full     0.996
_diffrn_reflns_limit_h_min     -14
_diffrn_reflns_limit_h_max     15
_diffrn_reflns_limit_k_min     -11
_diffrn_reflns_limit_k_max     11
_diffrn_reflns_limit_l_min     -14
_diffrn_reflns_limit_l_max     15
_refine_special_details
;
Refinement of <i>F</i>^2^ against ALL reflections. The weighted <i>R</i>-factor
<i>wR</i> and goodness of fit <i>S</i> are based on <i>F</i>^2^, conventional
<i>R</i>-factors <i>R</i> are based on <i>F</i>, with <i>F</i> set to zero for
negative <i>F</i>^2^. The threshold expression of <i>F</i>^2^ >
\s(<i>F</i>^2^) is used only for calculating <i>R</i>-factors(gt) <i>etc</i>.
and is not relevant to the choice of reflections for refinement.
<i>R</i>-factors based on <i>F</i>^2^ are statistically about twice as large
as those based on <i>F</i>, and <i>R</i>- factors based on ALL data will be
even larger.
;
_reflns_number_total     2833
_reflns_number_gt     2039
_reflns_threshold_expression     I>2sigma(I)
_refine_ls_structure_factor_coef     Fsqd
_refine_ls_matrix_type     full
_refine_ls_R_factor_all     0.079
_refine_ls_R_factor_gt     0.0533
_refine_ls_wR_factor_ref     0.1713
_refine_ls_goodness_of_fit_ref     1.052
_refine_ls_restrained_S_all     1.052
_refine_ls_number_reflns     2833
_refine_ls_number_parameters     144
_refine_ls_number_restraints     0
_refine_ls_hydrogen_treatment     mixed
_refine_ls_weighting_scheme     calc
_refine_ls_weighting_details
         'calc w=1/[\s^2^(Fo^2^)+(0.0801P)^2^+0.6976P] where P=(Fo^2^+2Fc^2^)/3'
_atom_sites_solution_hydrogens     geom
_atom_sites_solution_primary     direct
_atom_sites_solution_secondary     difmap
_refine_ls_shift/su_max     0
_refine_ls_shift/su_mean     0
_refine_diff_density_max     0.421
_refine_diff_density_min     -0.412
_refine_ls_extinction_method     none
loop_
    _atom_type_symbol
    _atom_type_description
    _atom_type_scat_dispersion_real
    _atom_type_scat_dispersion_imag
    _atom_type_scat_source
    C C 0.0033 0.0016 'International Tables Vol C Tables 4.2.6.8 and 6.1.1.4'
    H H 0 0 'International Tables Vol C Tables 4.2.6.8 and 6.1.1.4'
    N N 0.0061 0.0033 'International Tables Vol C Tables 4.2.6.8 and 6.1.1.4'
    O O 0.0106 0.006 'International Tables Vol C Tables 4.2.6.8 and 6.1.1.4'
    S S 0.1246 0.1234 'International Tables Vol C Tables 4.2.6.8 and 6.1.1.4'
_computing_data_collection     'CrysAlis PRO (Oxford Diffraction, 2009)'
_computing_cell_refinement     'CrysAlis PRO (Oxford Diffraction, 2009)'
_computing_data_reduction     'CrysAlis PRO (Oxford Diffraction, 2009)'
_computing_structure_solution     'SHELXS86 (Sheldrick, 2008)'
_computing_structure_refinement     'SHELXL97 (Sheldrick, 2008)'
_computing_molecular_graphics     'ORTEP-3 for Windows (Farrugia, 1999)'
_computing_publication_material     'WinGX (Farrugia, 1999)'
loop_
    _atom_site_type_symbol
    _atom_site_label
    _atom_site_fract_x
    _atom_site_fract_y
    _atom_site_fract_z
    _atom_site_U_iso_or_equiv
    _atom_site_adp_type
    _atom_site_calc_flag
    _atom_site_refinement_flags
    _atom_site_occupancy
    _atom_site_disorder_assembly
    _atom_site_disorder_group
    S S2 0.74513(6) 0.31081(8) 0.59687(6) 0.0526(2) Uani d . 1 . .
    S S1 0.88032(7) 0.14078(11) 0.78107(8) 0.0705(3) Uani d . 1 . .
    O O1 0.47228(19) 0.2727(3) 0.4609(2) 0.0610(6) Uani d . 1 . .
    N N1 0.56325(18) 0.1339(2) 0.64913(17) 0.0411(5) Uani d . 1 . .
    N N2 0.65614(19) 0.0963(2) 0.72163(18) 0.0447(5) Uani d . 1 . .
    C C6 0.3631(2) 0.1080(3) 0.5859(2) 0.0434(5) Uani d . 1 . .
    C C7 0.4625(2) 0.0705(3) 0.6613(2) 0.0437(6) Uani d . 1 . .
    C C1 0.3700(2) 0.2072(3) 0.4911(2) 0.0444(6) Uani d . 1 . .
    C C8 0.6446(3) -0.0200(3) 0.8097(2) 0.0582(7) Uani d . 1 . .
    H H8A 0.5658 -0.0592 0.8067 0.087 Uiso calc R 1 . .
    H H8B 0.6609 0.0221 0.8852 0.087 Uiso calc R 1 . .
    H H8C 0.6994 -0.0995 0.7952 0.087 Uiso calc R 1 . .
    C C5 0.2542(2) 0.0437(4) 0.6081(3) 0.0591(7) Uani d . 1 . .
    H H5 0.2485 -0.024 0.6692 0.071 Uiso calc R 1 . .
    C C9 0.7587(2) 0.1735(3) 0.7057(2) 0.0449(6) Uani d . 1 . .
    C C2 0.2700(3) 0.2389(4) 0.4249(3) 0.0578(7) Uani d . 1 . .
    H H2 0.2745 0.3047 0.3624 0.069 Uiso calc R 1 . .
    C C3 0.1633(3) 0.1742(4) 0.4505(3) 0.0681(9) Uani d . 1 . .
    H H3 0.0966 0.1964 0.4052 0.082 Uiso calc R 1 . .
    C C10 0.8904(3) 0.3907(4) 0.5977(3) 0.0668(8) Uani d . 1 . .
    H H10A 0.8935 0.469 0.5405 0.1 Uiso calc R 1 . .
    H H10B 0.9466 0.3141 0.5798 0.1 Uiso calc R 1 . .
    H H10C 0.9087 0.4316 0.6732 0.1 Uiso calc R 1 . .
    C C4 0.1553(3) 0.0767(4) 0.5430(3) 0.0725(9) Uani d . 1 . .
    H H4 0.0833 0.0339 0.561 0.087 Uiso calc R 1 . .
    H H7 0.444(3) 0.007(4) 0.717(3) 0.082(11) Uiso d . 1 . .
    H H1O 0.527(4) 0.253(5) 0.518(4) 0.087(12) Uiso d . 1 . .
loop_
    _atom_site_aniso_label
    _atom_site_aniso_U_11
    _atom_site_aniso_U_22
    _atom_site_aniso_U_33
    _atom_site_aniso_U_12
    _atom_site_aniso_U_13
    _atom_site_aniso_U_23
    S2 0.0478(4) 0.0548(4) 0.0548(4) -0.0099(3) -0.0043(3) 0.0076(3)
    S1 0.0517(5) 0.0886(6) 0.0702(5) 0.0089(4) -0.0151(4) 0.0073(4)
    O1 0.0498(12) 0.0718(13) 0.0614(12) -0.0079(10) 0.0019(10) 0.0231(11)
    N1 0.0439(11) 0.0376(10) 0.0420(10) 0.0021(8) 0.0009(8) 0.0019(8)
    N2 0.0446(11) 0.0443(11) 0.0449(11) 0.0052(9) -0.0033(9) 0.0064(9)
    C6 0.0461(13) 0.0399(12) 0.0444(12) -0.0027(10) 0.0045(10) -0.0078(10)
    C7 0.0509(14) 0.0382(12) 0.0424(13) -0.0036(10) 0.0073(10) 0.0003(10)
    C1 0.0461(14) 0.0414(12) 0.0458(13) 0.0007(10) 0.0044(10) -0.0043(10)
    C8 0.0687(19) 0.0524(15) 0.0535(15) 0.0052(13) 0.0018(13) 0.0158(12)
    C5 0.0512(16) 0.0632(18) 0.0629(17) -0.0167(13) 0.0031(13) 0.0018(14)
    C9 0.0455(14) 0.0455(13) 0.0438(13) 0.0070(10) 0.0016(10) -0.0048(10)
    C2 0.0597(17) 0.0575(16) 0.0558(16) 0.0069(13) -0.0035(13) -0.0027(13)
    C3 0.0525(18) 0.079(2) 0.072(2) 0.0066(15) -0.0142(15) -0.0106(17)
    C10 0.0519(17) 0.076(2) 0.073(2) -0.0139(15) 0.0075(15) 0.0017(16)
    C4 0.0472(17) 0.088(2) 0.083(2) -0.0162(16) -0.0050(15) -0.0018(19)
_geom_special_details
;
All e.s.d.'s (except the e.s.d. in the dihedral angle between two l.s. planes)
are estimated using the full covariance matrix. The cell e.s.d.'s are taken
into account individually in the estimation of e.s.d.'s in distances, angles
and torsion angles; correlations between e.s.d.'s in cell parameters are only
used when they are defined by crystal symmetry. An approximate (isotropic)
treatment of cell e.s.d.'s is used for estimating e.s.d.'s involving l.s.
planes.
;
loop_
    _geom_bond_atom_site_label_1
    _geom_bond_atom_site_label_2
    _geom_bond_site_symmetry_2
    _geom_bond_distance
    _geom_bond_publ_flag
    S2 C9 . 1.754(3) ?
    S2 C10 . 1.796(3) ?
    S1 C9 . 1.639(3) ?
    O1 C1 . 1.353(3) ?
    O1 H1O . 0.91(4) ?
    N1 C7 . 1.286(3) ?
    N1 N2 . 1.370(3) ?
    N2 C9 . 1.368(3) ?
    N2 C8 . 1.457(3) ?
    C6 C5 . 1.392(4) ?
    C6 C1 . 1.408(4) ?
    C6 C7 . 1.446(4) ?
    C7 H7 . 0.89(4) ?
    C1 C2 . 1.381(4) ?
    C8 H8A . 0.96 ?
    C8 H8B . 0.96 ?
    C8 H8C . 0.96 ?
    C5 C4 . 1.366(5) ?
    C5 H5 . 0.93 ?
    C2 C3 . 1.380(5) ?
    C2 H2 . 0.93 ?
    C3 C4 . 1.378(5) ?
    C3 H3 . 0.93 ?
    C10 H10A . 0.96 ?
    C10 H10B . 0.96 ?
    C10 H10C . 0.96 ?
    C4 H4 . 0.93 ?
loop_
    _geom_angle_atom_site_label_1
    _geom_angle_atom_site_label_2
    _geom_angle_atom_site_label_3
    _geom_angle_site_symmetry_1
    _geom_angle_site_symmetry_3
    _geom_angle
    _geom_angle_publ_flag
    C9 S2 C10 . . 102.00(15) ?
    C1 O1 H1O . . 108(3) ?
    C7 N1 N2 . . 120.0(2) ?
    C9 N2 N1 . . 116.2(2) ?
    C9 N2 C8 . . 122.8(2) ?
    N1 N2 C8 . . 121.0(2) ?
    C5 C6 C1 . . 117.8(3) ?
    C5 C6 C7 . . 118.7(2) ?
    C1 C6 C7 . . 123.5(2) ?
    N1 C7 C6 . . 121.1(2) ?
    N1 C7 H7 . . 126(2) ?
    C6 C7 H7 . . 113(2) ?
    O1 C1 C2 . . 118.1(3) ?
    O1 C1 C6 . . 122.3(2) ?
    C2 C1 C6 . . 119.7(3) ?
    N2 C8 H8A . . 109.5 ?
    N2 C8 H8B . . 109.5 ?
    H8A C8 H8B . . 109.5 ?
    N2 C8 H8C . . 109.5 ?
    H8A C8 H8C . . 109.5 ?
    H8B C8 H8C . . 109.5 ?
    C4 C5 C6 . . 122.2(3) ?
    C4 C5 H5 . . 118.9 ?
    C6 C5 H5 . . 118.9 ?
    N2 C9 S1 . . 123.3(2) ?
    N2 C9 S2 . . 112.69(19) ?
    S1 C9 S2 . . 124.01(17) ?
    C3 C2 C1 . . 120.8(3) ?
    C3 C2 H2 . . 119.6 ?
    C1 C2 H2 . . 119.6 ?
    C4 C3 C2 . . 120.2(3) ?
    C4 C3 H3 . . 119.9 ?
    C2 C3 H3 . . 119.9 ?
    S2 C10 H10A . . 109.5 ?
    S2 C10 H10B . . 109.5 ?
    H10A C10 H10B . . 109.5 ?
    S2 C10 H10C . . 109.5 ?
    H10A C10 H10C . . 109.5 ?
    H10B C10 H10C . . 109.5 ?
    C5 C4 C3 . . 119.4(3) ?
    C5 C4 H4 . . 120.3 ?
    C3 C4 H4 . . 120.3 ?
loop_
    _geom_hbond_atom_site_label_D
    _geom_hbond_atom_site_label_H
    _geom_hbond_atom_site_label_A
    _geom_hbond_site_symmetry_A
    _geom_hbond_distance_DH
    _geom_hbond_distance_HA
    _geom_hbond_distance_DA
    _geom_hbond_angle_DHA
    _geom_hbond_publ_flag
    O1 H1O S2 . 0.91(5) 2.67(5) 3.453(2) 145(4) y
    O1 H1O N1 . 0.91(5) 1.88(5) 2.678(3) 145(4) y
