# Supplementary material for: Methyl 3-(2-hy­droxy­benzyl­idene)-2-methyl­dithio­carbazate
Source: Acta Crystallogr Sect E Struct Rep Online. 2012 Apr 25;68(Pt 5):o1533. doi: 10.1107/S160053681201731X (PMC3344635; doi:10.1107/S160053681201731X)
Supplement: Supplementary file 2 [file e-68-o1533-Isup2.hkl]

#
# h,k,l, Fc-squared, Fo-squared, sigma(Fo-squared) and status flag
#
data_I
_shelx_title ' exp_1320 in P 21/c'
_shelx_refln_list_code          4
_shelx_F_calc_maximum      145.59
_exptl_crystal_F_000       504.00
_reflns_d_resolution_high  0.7319
 
loop_
 _symmetry_equiv_pos_as_xyz
 'x, y, z'
 '-x, y+1/2, -z+1/2'
 '-x, -y, -z'
 'x, -y-1/2, z-1/2'
 
_cell_length_a    11.3561
_cell_length_b     8.9033
_cell_length_c    11.5045
_cell_angle_alpha  90.000
_cell_angle_beta   91.411
_cell_angle_gamma  90.000
 
_shelx_F_squared_multiplier     1.000
 
loop_
 _refln_index_h
 _refln_index_k
 _refln_index_l
 _refln_F_squared_calc
 _refln_F_squared_meas
 _refln_F_squared_sigma
 _refln_observed_status
   3   0   0     1767.85     2043.50     23.87 o
   4   0   0      342.52      402.33      4.79 o
   5   0   0     2618.15     2629.67     20.29 o
   6   0   0      912.30     1092.73     12.99 o
   7   0   0      134.37      130.37      5.68 o
   8   0   0     3538.07     3771.32     27.55 o
   9   0   0      237.50      227.90     10.15 o
  10   0   0     1287.15     1346.04     26.27 o
  11   0   0      211.53      231.27     14.41 o
  12   0   0        6.17        3.81      2.72 o
  13   0   0       81.75       98.40     11.29 o
  14   0   0       75.29      112.64     23.07 o
   2   1   0     3197.69     3380.38     13.18 o
   3   1   0      303.23      335.89      4.90 o
   4   1   0      498.82      520.03      8.53 o
   5   1   0      762.90      946.33     15.22 o
   6   1   0      397.01      474.38      6.38 o
   7   1   0     2485.63     2633.55     56.57 o
   8   1   0       30.42       41.15      3.44 o
   9   1   0       30.59       23.07      2.21 o
  10   1   0      788.90      663.96     95.19 o
  11   1   0       66.14       66.09      4.87 o
  12   1   0       78.62       85.39      5.93 o
  13   1   0       29.23       41.04      5.13 o
  14   1   0       39.61       44.73      6.74 o
   0   2   0     2546.69     2559.86     12.97 o
   1   2   0       21.68       22.33      0.87 o
   2   2   0      586.76      564.27      8.54 o
   3   2   0      488.10      458.79      5.76 o
   4   2   0     2240.93     2365.44     73.72 o
   5   2   0      117.03      138.36      4.63 o
   6   2   0      631.41      621.68     10.50 o
   7   2   0       34.44       25.26      1.81 o
   8   2   0      373.28      393.77      8.48 o
   9   2   0       46.89       52.79      3.66 o
  10   2   0       15.57       18.78      2.44 o
  11   2   0        5.92        3.46      1.69 o
  12   2   0        9.25       11.55      2.15 o
  13   2   0        0.48       -1.27      1.92 o
  14   2   0       27.09       26.20      4.44 o
   1   3   0       75.29       69.14      1.76 o
   2   3   0       19.79       19.82      1.31 o
   3   3   0     1552.25     1669.19     15.31 o
   4   3   0      149.12      162.80      3.73 o
   5   3   0      251.86      240.80      6.28 o
   6   3   0      413.86      535.57      8.37 o
   7   3   0        2.99        2.93      1.10 o
   8   3   0       73.59       76.46      3.55 o
   9   3   0       27.16       31.73      4.01 o
  10   3   0       44.09       51.37      3.91 o
  11   3   0      127.51      150.71      7.65 o
  12   3   0       29.07       40.28      4.28 o
  13   3   0       14.82       10.25      1.96 o
  14   3   0       32.67       46.80      8.25 o
  15   3   0        0.53        6.13      7.88 o
   0   4   0     1100.12     1087.24     13.22 o
   1   4   0      757.75      714.81      7.47 o
   2   4   0       46.12       61.33      2.05 o
   3   4   0      234.79      205.67      4.06 o
   4   4   0     2370.07     2610.45     29.44 o
   5   4   0       87.06       66.98      2.90 o
   6   4   0        3.62        1.35      0.56 o
   7   4   0      196.89      171.17      5.42 o
   8   4   0       21.70       24.09      2.30 o
   9   4   0      349.55      367.20      9.02 o
  10   4   0        0.06        0.87      1.63 o
  11   4   0       12.25        7.32      2.00 o
  12   4   0       19.90       16.72      2.76 o
  13   4   0       33.68       34.57      4.07 o
  14   4   0        0.76        4.12      6.47 o
   1   5   0     2535.87     2547.91     22.24 o
   2   5   0       11.33       12.57      0.86 o
   3   5   0       72.23       46.63      1.95 o
   4   5   0       40.87       29.70      1.55 o
   5   5   0      525.11      584.20      8.54 o
   6   5   0      825.25      908.69     13.17 o
   7   5   0      267.07      279.79      7.14 o
   8   5   0       21.16       16.46      1.99 o
   9   5   0      229.60      229.80      7.38 o
  10   5   0        0.36       -1.85      1.85 o
  11   5   0        0.99       -1.84      1.84 o
  12   5   0       29.29       24.79      4.09 o
  13   5   0        4.07        5.67      3.35 o
   0   6   0       56.92       59.63      3.63 o
   1   6   0      276.69      275.73      4.78 o
   2   6   0      387.07      366.82      7.30 o
   3   6   0        1.00        0.65      0.58 o
   4   6   0       33.11       30.34      1.80 o
   5   6   0        0.52        0.37      0.85 o
   6   6   0      350.91      368.42      7.52 o
   7   6   0       45.70       48.03      3.10 o
   8   6   0       68.30       72.23      4.02 o
   9   6   0        0.01        3.08      1.47 o
  10   6   0        2.02        0.72      1.31 o
  11   6   0        0.20       -1.71      1.71 o
  12   6   0       19.26       21.39      3.24 o
   1   7   0       95.73       91.60      3.10 o
   2   7   0        4.59        3.10      0.76 o
   3   7   0      456.94      430.92      8.75 o
   4   7   0        4.57        3.34      1.30 o
   5   7   0      406.04      420.77      9.25 o
   6   7   0        0.88       -0.16      1.50 o
   7   7   0      138.58      155.41      6.55 o
   8   7   0       10.04       12.02      2.21 o
   9   7   0       51.67       56.14      4.49 o
  10   7   0       22.66       22.22      3.68 o
  11   7   0        3.97        2.63      1.73 o
  12   7   0        0.23        3.17      3.65 o
   0   8   0       37.00       30.30      3.41 o
   1   8   0        0.30        0.45      1.07 o
   2   8   0      246.41      252.00      6.75 o
   3   8   0        2.45        6.41      2.26 o
   4   8   0      361.55      393.47     10.36 o
   5   8   0       21.34       11.37      1.85 o
   6   8   0       61.95       65.80      4.54 o
   7   8   0        2.63        0.50      1.81 o
   8   8   0       35.90       36.35      3.88 o
   9   8   0       31.41       24.70      3.85 o
  10   8   0       46.25       57.92      5.38 o
  11   8   0        1.50        7.60      3.58 o
   1   9   0       60.08       59.96      4.02 o
   2   9   0       21.17       24.44      3.01 o
   3   9   0      382.96      428.84     11.88 o
   4   9   0       64.00       70.03      4.45 o
   5   9   0       53.74       54.94      4.36 o
   6   9   0       23.27       24.18      3.10 o
   7   9   0       36.76       36.11      4.06 o
   8   9   0        0.40        0.21      1.75 o
   9   9   0       22.62       24.11      4.62 o
   0  10   0       33.22       32.97      5.04 o
   1  10   0        9.07        8.33      2.10 o
   2  10   0       37.93       37.18      4.33 o
   3  10   0       51.72       63.83      5.68 o
   4  10   0        3.77        4.34      1.87 o
   5  10   0        8.95       10.28      2.71 o
   6  10   0        1.53        1.49      2.10 o
   7  10   0       33.03       32.07      7.04 o
   8  10   0       16.61       15.08      7.41 o
   1  11   0        0.11       -0.27      2.31 o
   2  11   0       12.80        7.05      3.13 o
   3  11   0        7.83       17.17      8.08 o
   4  11   0        8.36       12.20      7.10 o
   5  11   0       30.33       16.28      7.11 o
   6  11   0       19.21       21.54      9.14 o
 -14   1   1       28.84       30.91      4.85 o
 -13   1   1       77.83       88.83      6.36 o
 -12   1   1        6.09        3.99      1.89 o
 -11   1   1        1.76        0.38      1.44 o
 -10   1   1      519.72      452.15     47.55 o
  -9   1   1       27.80       20.15      1.57 o
  -8   1   1        2.08        1.00      0.71 o
  -7   1   1        5.56        6.77      0.78 o
  -6   1   1      195.02      194.42      3.40 o
  -5   1   1     3332.66     3571.84     27.20 o
  -4   1   1      261.58      248.29     10.90 o
  -3   1   1     1831.16     1683.65     59.35 o
  -2   1   1       41.64       32.22      1.09 o
   2   1   1      202.81      187.80      2.77 o
   3   1   1      532.74      659.39      6.30 o
   4   1   1       37.58       21.94      1.92 o
   5   1   1      350.92      384.19      6.13 o
   6   1   1       95.41      155.67      5.05 o
   7   1   1        0.22        4.59      1.09 o
   8   1   1      221.33      234.99      7.66 o
   9   1   1       29.82       24.48      4.20 o
  10   1   1       48.60       42.02      3.67 o
  11   1   1       17.00       11.87      4.09 o
  12   1   1       24.41       12.82      4.98 o
  13   1   1        0.05       -2.85      3.46 o
  14   1   1        0.00        0.61      1.88 o
  15   1   1        5.87       -2.99      3.64 o
 -14   2   1        0.64        2.90      2.16 o
 -13   2   1       47.08       52.07      4.96 o
 -12   2   1      121.10      141.42      7.64 o
 -11   2   1        0.04        1.94      1.77 o
 -10   2   1       11.07       14.23      2.22 o
  -9   2   1       15.21       14.45      1.87 o
  -8   2   1        7.92        2.49      1.09 o
  -7   2   1      746.24      765.16     28.94 o
  -6   2   1       87.39       73.62      2.67 o
  -5   2   1        1.34        4.58      0.78 o
  -4   2   1     2012.96     1952.27     23.07 o
  -3   2   1      236.65      289.52      4.07 o
  -2   2   1      360.93      358.68      5.90 o
  -1   2   1     9446.91     8751.07     19.32 o
   0   2   1     7305.35     6997.98     30.13 o
   1   2   1     4179.68     4172.98     20.21 o
   2   2   1     2703.38     2752.32     21.61 o
   3   2   1      500.37      522.03      6.93 o
   4   2   1      896.63      877.57     16.42 o
   5   2   1      742.69      924.71     14.65 o
   6   2   1        0.37        5.07      0.88 o
   7   2   1      286.83      277.64      6.79 o
   8   2   1      220.55      214.23      6.98 o
   9   2   1     1826.60     2023.40     29.51 o
  10   2   1      130.04      114.27      5.77 o
  11   2   1       68.46       51.64     10.48 o
  12   2   1       28.12       21.75      6.92 o
  13   2   1        0.82       -1.17      2.41 o
  14   2   1        0.21       -2.55      2.55 o
 -14   3   1       52.41       35.08     30.71 o
 -13   3   1       33.64       30.96      4.38 o
 -12   3   1       20.07       18.11      4.05 o
 -11   3   1       42.42       35.35      3.41 o
 -10   3   1      110.82      131.15      5.55 o
  -9   3   1        1.45       -0.29      1.35 o
  -8   3   1      103.26       86.59      3.90 o
  -7   3   1        2.32        1.36      0.59 o
  -6   3   1     2236.95     2306.72     34.94 o
  -5   3   1      686.25      784.55     10.50 o
  -4   3   1      725.56      701.15      9.70 o
  -3   3   1      307.80      338.44      6.71 o
  -2   3   1      305.63      286.85      4.80 o
  -1   3   1     1202.63     1252.06      9.59 o
   0   3   1      202.69      169.89      2.33 o
   1   3   1       47.01       34.23      0.91 o
   2   3   1     2994.07     2885.78     28.83 o
   3   3   1     1577.49     1722.36     20.92 o
   4   3   1     3218.79     3656.39     41.03 o
   5   3   1      337.87      413.60      6.96 o
   6   3   1        2.37        0.39      0.67 o
   7   3   1      165.62      152.02      3.88 o
   8   3   1      376.45      435.59      8.56 o
   9   3   1        1.63        2.02      1.75 o
  10   3   1      310.41      349.66     11.00 o
  11   3   1       35.71       27.25      3.85 o
  12   3   1       16.85       11.17      2.78 o
  13   3   1        0.91       -1.77      2.03 o
 -14   4   1        7.74       -4.16      5.52 o
 -13   4   1        8.85       10.23      2.51 o
 -12   4   1      104.02      116.55      6.47 o
 -11   4   1        0.39       -2.10      2.10 o
 -10   4   1      219.19      258.92      8.70 o
  -9   4   1        4.68       -0.70      1.42 o
  -8   4   1       92.14       86.53      4.11 o
  -7   4   1      331.47      331.36      7.12 o
  -6   4   1       97.68      120.85      4.18 o
  -5   4   1       22.74       20.66      1.62 o
  -4   4   1      993.74     1030.88     20.98 o
  -3   4   1      227.54      269.84      3.98 o
  -2   4   1      381.27      346.58      4.34 o
  -1   4   1       43.23       40.80      1.44 o
   0   4   1      306.39      344.57      4.35 o
   1   4   1     1452.04     1494.84      9.34 o
   2   4   1      117.63      106.25      2.46 o
   3   4   1      925.46      935.77      8.32 o
   4   4   1       45.66       31.01      1.67 o
   5   4   1        0.47        0.45      0.54 o
   6   4   1       63.79       76.01      2.29 o
   7   4   1      295.49      333.32      7.56 o
   8   4   1       22.13       26.64      2.33 o
   9   4   1      205.57      226.34      7.80 o
  10   4   1       72.49       71.97      4.77 o
  11   4   1      140.65      164.39      8.27 o
  12   4   1        1.17        0.74      1.88 o
  13   4   1        4.90        5.27      2.23 o
  14   4   1        0.00        8.91      8.00 o
 -13   5   1        1.47        1.96      2.14 o
 -12   5   1        4.89        0.23      1.89 o
 -11   5   1       48.17       44.34      3.92 o
 -10   5   1      218.14      234.36      7.76 o
  -9   5   1        8.10       12.73      2.05 o
  -8   5   1        5.28        5.79      1.30 o
  -7   5   1       22.17       30.68      2.39 o
  -6   5   1        1.59        0.01      1.30 o
  -5   5   1       96.11       90.68      3.45 o
  -4   5   1      296.37      306.45      5.01 o
  -3   5   1       72.31       63.81      2.45 o
  -2   5   1       14.30       12.73      0.91 o
  -1   5   1      887.73      875.45     10.30 o
   0   5   1      669.97      705.00      6.39 o
   1   5   1       36.96       50.04      1.81 o
   2   5   1      103.89       97.50      2.70 o
   3   5   1       93.94       88.34      2.78 o
   4   5   1      579.34      594.25      7.29 o
   5   5   1       29.46       23.79      1.76 o
   6   5   1      206.53      219.89      5.93 o
   7   5   1       18.07       12.86      1.51 o
   8   5   1       84.30       90.08      4.38 o
   9   5   1       24.26       16.29      2.08 o
  10   5   1       68.19       68.09      4.65 o
  11   5   1       10.53        7.60      2.08 o
  12   5   1       40.87       49.83      4.89 o
  13   5   1        2.93        1.82      3.66 o
 -13   6   1        2.23       -6.73      6.73 o
 -12   6   1        2.03       -1.12      2.02 o
 -11   6   1       75.50       82.95      4.98 o
 -10   6   1       59.17       57.10      4.03 o
  -9   6   1      121.89      128.36      5.61 o
  -8   6   1      194.28      222.76      6.97 o
  -7   6   1       23.54       18.70      1.98 o
  -6   6   1        0.64       -2.27      2.27 o
  -5   6   1      138.16      131.61      4.04 o
  -4   6   1      244.41      245.86      5.66 o
  -3   6   1      213.76      200.41      4.02 o
  -2   6   1      145.90      154.54      3.68 o
  -1   6   1      333.55      327.15      4.94 o
   0   6   1      813.69      794.96     10.77 o
   1   6   1      362.15      350.30      5.46 o
   2   6   1        0.02       -0.01      0.58 o
   3   6   1      323.95      340.72      5.50 o
   4   6   1      108.20       89.58      2.92 o
   5   6   1      314.89      362.76      7.00 o
   6   6   1       38.74       38.96      2.53 o
   7   6   1      165.09      186.49      5.69 o
   8   6   1        5.56        3.16      1.32 o
   9   6   1        0.62       -0.47      1.39 o
  10   6   1        7.74        3.15      1.59 o
  11   6   1       68.98       81.08      5.44 o
  12   6   1        5.54        0.04      2.25 o
 -12   7   1        3.77       -0.24      4.37 o
 -11   7   1        4.82        6.58      2.02 o
 -10   7   1       30.87       29.54      3.22 o
  -9   7   1       16.82       13.99      2.44 o
  -8   7   1        3.10        2.09      1.44 o
  -7   7   1       54.23       53.02      3.89 o
  -6   7   1       34.15       37.90      2.99 o
  -5   7   1       32.67       37.57      2.84 o
  -4   7   1      385.91      422.36      9.11 o
  -3   7   1      182.60      187.39      5.64 o
  -2   7   1       29.66       25.20      1.89 o
  -1   7   1      339.14      338.20      5.58 o
   0   7   1        1.41        2.53      0.87 o
   1   7   1      133.96      145.69      3.86 o
   2   7   1       56.43       45.70      2.39 o
   3   7   1       24.82       27.89      2.06 o
   4   7   1       28.99       26.82      2.15 o
   5   7   1       24.39       22.63      2.26 o
   6   7   1      314.56      325.72      8.96 o
   7   7   1       10.69       12.79      1.87 o
   8   7   1       29.31       22.32      2.69 o
   9   7   1       71.52       77.20      5.05 o
  10   7   1        8.15       10.74      2.41 o
  11   7   1        1.55       -0.97      2.17 o
  12   7   1        9.98        8.16      4.68 o
 -11   8   1       10.18       11.71      5.98 o
 -10   8   1        8.44        4.80      3.11 o
  -9   8   1       20.52       17.52      2.92 o
  -8   8   1        5.12        2.00      1.45 o
  -7   8   1        1.58        1.40      1.41 o
  -6   8   1       21.55       18.29      2.28 o
  -5   8   1       34.72       36.31      3.05 o
  -4   8   1       12.26       15.04      2.12 o
  -3   8   1       38.56       45.56      3.17 o
  -2   8   1       45.24       44.70      2.93 o
  -1   8   1      208.23      210.41      5.84 o
   0   8   1        3.16        0.30      1.06 o
   1   8   1       14.66       12.37      1.44 o
   2   8   1       10.67       10.67      1.67 o
   3   8   1      118.39      128.62      5.49 o
   4   8   1       12.40        9.48      2.00 o
   5   8   1        0.01       -1.90      1.90 o
   6   8   1      242.75      256.80      9.61 o
   7   8   1       92.94       96.87      6.08 o
   8   8   1       22.74       21.72      3.10 o
   9   8   1        0.12        1.29      2.01 o
  10   8   1        3.32        3.59      2.48 o
 -10   9   1        0.17        0.22      3.35 o
  -9   9   1        9.64        7.38      2.80 o
  -8   9   1        2.07       -1.46      2.19 o
  -7   9   1       12.52       11.80      2.56 o
  -6   9   1        0.63        2.31      1.73 o
  -5   9   1        0.22       -0.52      1.48 o
  -4   9   1       12.35       13.22      2.09 o
  -3   9   1       86.87       94.33      4.85 o
  -2   9   1        0.88       -0.06      1.56 o
  -1   9   1       17.82        9.04      1.38 o
   0   9   1        0.50       -1.28      1.28 o
   1   9   1        0.18       -1.03      2.29 o
   2   9   1       62.08       78.01      6.53 o
   3   9   1       58.06       67.10      5.73 o
   4   9   1        5.10        3.59      1.91 o
   5   9   1        4.80        5.20      2.92 o
   6   9   1       14.91       10.64      2.75 o
   7   9   1        6.77        4.30      2.10 o
   8   9   1        7.44        5.20      2.88 o
   9   9   1        0.84       -0.16      2.21 o
  -8  10   1        0.42       -2.84      2.84 o
  -7  10   1       45.68       37.36      5.99 o
  -6  10   1       34.28       47.94      4.87 o
  -5  10   1        9.90       11.31      2.09 o
  -4  10   1       18.01       13.83      2.30 o
  -3  10   1        1.39        1.96      1.55 o
  -2  10   1        0.19       -0.83      2.21 o
  -1  10   1       13.66        8.95      1.94 o
   0  10   1        0.24       -1.77      1.77 o
   1  10   1        0.78       -0.11      1.81 o
   2  10   1        0.12        2.31      2.16 o
   3  10   1        0.82        3.24      2.62 o
   4  10   1       11.69       10.93      2.76 o
   5  10   1       26.88       27.25      4.00 o
   6  10   1        5.63        0.29      2.66 o
   7  10   1        3.72        1.48      3.12 o
  -5  11   1        7.55        5.78      4.17 o
  -4  11   1       30.74       30.23      9.17 o
  -3  11   1        0.13       -2.33      4.29 o
  -2  11   1       24.10       31.10      4.96 o
  -1  11   1        5.26        2.42      2.56 o
   0  11   1       11.27       17.22      3.71 o
   1  11   1        0.88       -0.91      2.24 o
   2  11   1        8.46        7.94      3.15 o
   3  11   1       10.98        4.51      3.25 o
   4  11   1        5.35       -5.49      6.28 o
   5  11   1        4.11        4.45      4.96 o
 -14   0   2        1.56        0.77      4.03 o
 -13   0   2        0.16       -0.63      2.49 o
 -12   0   2        1.32       -2.61      2.61 o
 -11   0   2      502.29      543.51     17.39 o
 -10   0   2       13.35       18.07      4.54 o
  -9   0   2     1228.51     1334.75     18.20 o
  -8   0   2       68.88       75.35      4.08 o
  -7   0   2      214.25      203.93      6.36 o
  -6   0   2      467.38      579.26     12.58 o
  -5   0   2     1633.73     1697.94     18.93 o
  -4   0   2     1665.38     1666.71     17.73 o
  -3   0   2      555.84      512.22      6.73 o
  -2   0   2      278.00      265.83      8.30 o
   1   0   2      991.06      525.03    456.44 o
   2   0   2        4.06        2.03      0.78 o
   3   0   2     3225.71     3306.30     43.68 o
   4   0   2     1194.88     1341.11     25.22 o
   5   0   2     5454.07     5566.86     64.17 o
   6   0   2       43.24       52.61      2.76 o
   7   0   2      327.82      292.55     20.32 o
   8   0   2       20.88        6.46      1.98 o
   9   0   2      884.58      928.90     49.11 o
  10   0   2      112.86      119.21      9.98 o
  11   0   2       14.44       25.20      5.14 o
  12   0   2      151.64      198.21     14.44 o
  13   0   2      330.84      405.13     21.98 o
  14   0   2        0.36       -1.06      1.25 o
 -14   1   2        7.60        5.81      3.23 o
 -13   1   2        1.77        2.12      2.65 o
 -12   1   2       76.25       74.25      5.35 o
 -11   1   2        3.27        2.71      1.79 o
 -10   1   2      325.89      353.92     10.22 o
  -9   1   2      108.14      110.70      4.07 o
  -8   1   2      463.20      487.24      8.51 o
  -7   1   2        0.07        0.90      0.62 o
  -6   1   2      262.74      307.58     10.38 o
  -5   1   2     1355.59     1629.78     85.40 o
  -4   1   2     1331.02     1294.12      9.94 o
  -3   1   2      621.79      547.40      4.69 o
  -2   1   2     1676.55     1680.51      9.19 o
  -1   1   2    10062.65     9266.65     18.32 o
   0   1   2     3882.48     3507.67     31.46 o
   1   1   2     3103.87     3191.70     25.09 o
   2   1   2      377.48      391.07      5.46 o
   3   1   2     3354.51     3327.01     38.22 o
   4   1   2      271.98      268.93      4.20 o
   5   1   2      267.99      238.42      4.15 o
   6   1   2     2414.89     2596.90     32.13 o
   7   1   2       25.07       16.75      2.13 o
   8   1   2        1.53        2.02      1.03 o
   9   1   2      361.60      259.87     66.48 o
  10   1   2      222.68      249.79     11.98 o
  11   1   2      122.76      132.33      7.92 o
  12   1   2      124.22       81.23     33.42 o
  13   1   2       15.31        8.82      4.64 o
  14   1   2       20.56       12.44      5.73 o
  15   1   2        2.12        1.45      3.56 o
 -14   2   2        0.16        2.17      3.90 o
 -13   2   2       35.86       31.89      5.41 o
 -12   2   2        6.66        6.06      2.11 o
 -11   2   2      343.57      393.98     10.86 o
 -10   2   2       13.58        9.68      1.66 o
  -9   2   2      764.62      813.31     28.28 o
  -8   2   2       20.99       13.57      1.43 o
  -7   2   2        4.42        8.18      1.19 o
  -6   2   2      322.27      337.71      6.63 o
  -5   2   2     1790.81     2101.62     12.88 o
  -4   2   2      328.58      379.33      4.94 o
  -3   2   2     2255.04     2269.76     21.74 o
  -2   2   2     1068.43      972.36     10.22 o
  -1   2   2    21196.13    18273.73     66.12 o
   0   2   2     3934.71     3907.32     17.66 o
   1   2   2      953.26     1124.83     15.46 o
   2   2   2      314.94      372.58      3.60 o
   3   2   2      715.39      751.02     17.34 o
   4   2   2       33.40       25.59      1.36 o
   5   2   2     1304.69     1567.25     17.41 o
   6   2   2        0.19        1.72      0.86 o
   7   2   2      456.12      543.52      8.39 o
   8   2   2       51.36       66.07      3.38 o
   9   2   2      275.63      300.71      9.72 o
  10   2   2      370.45      415.36     13.46 o
  11   2   2       13.58        7.50      1.93 o
  12   2   2        2.81       -1.39      2.40 o
  13   2   2       42.63       48.79      5.55 o
  14   2   2        0.79        0.22      3.82 o
  15   2   2        0.60       12.16      9.55 o
 -14   3   2        7.19       14.90      6.93 o
 -13   3   2        0.31        4.18      1.96 o
 -12   3   2       31.98       26.93      3.74 o
 -11   3   2      249.86      249.43      8.86 o
 -10   3   2      220.61      225.98      7.69 o
  -9   3   2        0.07       -1.22      1.22 o
  -8   3   2       36.62       38.91      2.84 o
  -7   3   2       53.19       37.74      2.20 o
  -6   3   2       37.58       59.24      2.73 o
  -5   3   2      215.59      219.49      5.16 o
  -4   3   2      350.64      352.63      5.20 o
  -3   3   2       37.41       18.14      0.90 o
  -2   3   2       16.50       17.11      0.96 o
  -1   3   2     2624.33     2716.99     14.51 o
   0   3   2     4634.68     4670.21     27.36 o
   1   3   2      184.54      173.93      1.95 o
   2   3   2     1389.61     1318.59      6.30 o
   3   3   2        8.77        9.24      0.78 o
   4   3   2        0.33        0.66      0.74 o
   5   3   2      946.50     1048.76     14.02 o
   6   3   2       41.66       40.89      2.15 o
   7   3   2       70.43       66.95      3.04 o
   8   3   2        0.06        0.48      0.99 o
   9   3   2       23.42       22.48      2.80 o
  10   3   2       57.15       60.94      5.57 o
  11   3   2        1.63       -0.54      1.82 o
  12   3   2        1.43       -1.18      1.90 o
  13   3   2        0.88       -0.66      1.84 o
  14   3   2        0.14       -5.76      5.76 o
 -14   4   2        3.36        4.94      8.27 o
 -13   4   2        7.32        2.26      1.66 o
 -12   4   2        0.94       -1.10      1.73 o
 -11   4   2       47.23       51.47      4.25 o
 -10   4   2        7.31        7.63      2.24 o
  -9   4   2        2.74       -0.02      1.26 o
  -8   4   2      123.31      135.12      5.09 o
  -7   4   2       41.31       45.65      3.02 o
  -6   4   2       16.94       24.13      2.11 o
  -5   4   2      192.61      149.73      3.84 o
  -4   4   2       15.43       19.03      1.02 o
  -3   4   2       62.37       53.13      2.02 o
  -2   4   2       12.28       12.54      1.26 o
  -1   4   2        9.19       11.81      0.90 o
   0   4   2     2192.83     2205.49     22.44 o
   1   4   2       18.83       31.95      1.01 o
   2   4   2      149.92      155.66      2.89 o
   3   4   2      359.94      372.12      6.58 o
   4   4   2        0.37        0.67      0.78 o
   5   4   2      632.88      691.14      8.95 o
   6   4   2       41.71       43.54      2.61 o
   7   4   2        5.51        3.74      1.04 o
   8   4   2      122.43      136.39      5.76 o
   9   4   2      304.21      322.33      8.80 o
  10   4   2        7.58        4.72      1.76 o
  11   4   2       16.43       12.72      2.43 o
  12   4   2       63.67       51.87     11.68 o
  13   4   2       28.11       34.30      4.81 o
  14   4   2       13.35       -8.19     11.04 o
 -14   5   2        2.25        0.47      7.51 o
 -13   5   2        0.41       -1.46      2.97 o
 -12   5   2        0.82       -1.81      1.81 o
 -11   5   2        0.86        0.74      1.55 o
 -10   5   2      114.95      128.35      6.32 o
  -9   5   2       20.14       30.42      2.98 o
  -8   5   2        6.58        6.94      1.55 o
  -7   5   2      121.12      134.37      4.99 o
  -6   5   2       10.53        9.58      1.31 o
  -5   5   2      106.62      115.16      3.73 o
  -4   5   2      297.34      260.80      6.43 o
  -3   5   2       61.03       54.77      2.63 o
  -2   5   2      341.31      308.15      5.68 o
  -1   5   2      621.10      587.18     11.94 o
   0   5   2       20.29       20.32      1.04 o
   1   5   2        4.09        4.87      0.61 o
   2   5   2      137.57      200.24      3.50 o
   3   5   2      619.65      562.27      7.00 o
   4   5   2      198.20      191.44      4.26 o
   5   5   2       80.18       76.82      3.18 o
   6   5   2      361.00      385.11      7.92 o
   7   5   2       33.82       33.39      2.47 o
   8   5   2       53.86       56.34      3.81 o
   9   5   2        0.60       -1.57      1.57 o
  10   5   2       82.27       72.83      4.79 o
  11   5   2       43.32       61.34      4.76 o
  12   5   2       16.74       16.06      3.86 o
  13   5   2       16.30       19.99      6.75 o
 -13   6   2        4.32       -4.06      6.39 o
 -12   6   2        6.11        3.83      1.90 o
 -11   6   2       75.55       90.21      5.66 o
 -10   6   2        2.06        3.77      1.85 o
  -9   6   2       78.12       91.46      4.83 o
  -8   6   2      112.47      110.61      5.40 o
  -7   6   2        3.55        0.49      1.24 o
  -6   6   2       18.99       11.51      1.87 o
  -5   6   2       86.08       71.37      3.09 o
  -4   6   2      123.84      117.08      3.84 o
  -3   6   2      394.36      407.72      6.56 o
  -2   6   2        1.10        0.20      0.57 o
  -1   6   2      240.43      233.11      5.31 o
   0   6   2      134.21      149.51      2.95 o
   1   6   2       55.09       52.63      1.75 o
   2   6   2       24.25       18.63      1.19 o
   3   6   2        4.77        3.15      0.76 o
   4   6   2       41.95       42.99      2.11 o
   5   6   2      374.41      402.55      7.44 o
   6   6   2       26.10       30.46      2.21 o
   7   6   2       20.34       19.35      1.84 o
   8   6   2        6.47        3.10      1.19 o
   9   6   2        9.38        5.36      1.68 o
  10   6   2       41.61       41.55      3.71 o
  11   6   2       25.82       29.83      3.59 o
  12   6   2        4.13        6.20      3.06 o
  13   6   2        4.68       13.48      6.91 o
 -12   7   2       41.66       -0.04      4.70 o
 -11   7   2        0.15        3.08      2.33 o
 -10   7   2       48.38       53.19      4.39 o
  -9   7   2        0.73       -1.56      1.56 o
  -8   7   2       60.68       61.82      4.39 o
  -7   7   2       22.44       16.27      2.15 o
  -6   7   2      231.26      240.31      7.37 o
  -5   7   2       41.71       43.76      3.26 o
  -4   7   2      881.19      945.42     13.66 o
  -3   7   2        5.79        7.31      1.42 o
  -2   7   2      834.12      861.21     15.40 o
  -1   7   2       37.49       31.84      2.15 o
   0   7   2      148.14      139.80      3.95 o
   1   7   2       75.69       68.20      2.86 o
   2   7   2       69.15       75.31      3.60 o
   3   7   2        0.03        0.13      1.19 o
   4   7   2      384.40      420.82      8.99 o
   5   7   2        1.43        2.51      1.63 o
   6   7   2      138.77      152.31      7.06 o
   7   7   2        5.86        4.15      1.73 o
   8   7   2      126.90      127.94      7.04 o
   9   7   2      112.28      114.93      6.94 o
  10   7   2       24.12       20.70      3.99 o
  11   7   2        5.99        1.16      2.36 o
 -11   8   2       10.04        6.38      4.83 o
 -10   8   2        1.33        1.43      1.75 o
  -9   8   2       35.76       25.66      3.82 o
  -8   8   2        0.06        0.99      1.64 o
  -7   8   2      170.45      188.03      7.12 o
  -6   8   2       31.65       34.94      3.08 o
  -5   8   2        1.55        2.57      1.36 o
  -4   8   2      178.33      190.18      6.04 o
  -3   8   2      139.70      147.13      5.16 o
  -2   8   2       31.51       24.77      2.14 o
  -1   8   2       43.05       43.98      2.72 o
   0   8   2       68.11       71.36      3.34 o
   1   8   2      216.87      209.03      5.91 o
   2   8   2        6.40        6.53      1.39 o
   3   8   2      199.95      205.05      7.28 o
   4   8   2        0.04       -2.02      2.02 o
   5   8   2        2.16       -0.95      1.85 o
   6   8   2       29.78       27.44      3.69 o
   7   8   2       34.25       34.87      4.33 o
   8   8   2       24.73       30.36      4.48 o
   9   8   2       43.58       50.61      5.72 o
  10   8   2        9.29        3.35      2.90 o
  -9   9   2        0.15       -0.59      2.90 o
  -8   9   2       77.22       77.33      5.97 o
  -7   9   2       13.29       13.69      2.53 o
  -6   9   2      144.23      158.87      6.57 o
  -5   9   2       13.63       10.53      1.68 o
  -4   9   2       34.60       30.16      2.72 o
  -3   9   2        9.49        7.57      1.58 o
  -2   9   2        3.69        0.18      1.12 o
  -1   9   2        9.85        5.02      1.76 o
   0   9   2      102.73      104.78      5.42 o
   1   9   2        0.03       -2.20      2.20 o
   2   9   2      230.70      241.15      9.71 o
   3   9   2        0.08        1.39      1.96 o
   4   9   2       72.00       74.83      6.71 o
   5   9   2      126.69      138.64     10.63 o
   6   9   2       21.09       17.48      3.81 o
   7   9   2       14.30       14.07      3.80 o
   8   9   2       35.22       38.69      5.19 o
   9   9   2        0.83       -1.67      4.58 o
  -8  10   2       20.77       18.10      3.97 o
  -7  10   2       19.97       26.56      3.90 o
  -6  10   2        4.28        4.40      1.77 o
  -5  10   2       13.03       11.72      2.11 o
  -4  10   2        5.13        5.45      2.07 o
  -3  10   2       13.29        7.76      3.10 o
  -2  10   2       15.74       15.79      3.07 o
  -1  10   2       16.01       16.16      2.55 o
   0  10   2       23.26       24.09      3.17 o
   1  10   2       27.57       31.39      3.74 o
   2  10   2       17.80       19.47      3.88 o
   3  10   2       48.19       52.73      5.95 o
   4  10   2        1.83        1.34      2.38 o
   5  10   2       16.10       12.50      3.33 o
   6  10   2       19.78       16.55      7.45 o
   7  10   2       12.70       10.81      6.39 o
  -5  11   2        3.55        4.17      4.44 o
  -4  11   2        0.69       -2.18      4.30 o
  -3  11   2        0.25       -1.25      2.89 o
  -2  11   2        0.01       -2.33      2.33 o
  -1  11   2        1.86       -2.07      2.07 o
   0  11   2       16.50       21.11      3.24 o
   1  11   2        0.51        1.65      1.84 o
   2  11   2       49.19       48.02      5.53 o
   3  11   2       30.20       21.36      5.36 o
   4  11   2        1.45       -5.08      5.08 o
   5  11   2        3.86       -0.72      4.48 o
 -14   1   3        6.37        9.28      5.97 o
 -13   1   3        0.01       -0.59      1.50 o
 -12   1   3       20.17       18.73      2.71 o
 -11   1   3       21.00       14.51      2.31 o
 -10   1   3       40.59       46.53      3.20 o
  -9   1   3      246.43      242.70      5.07 o
  -8   1   3        5.56        5.65      1.05 o
  -7   1   3      538.70      573.25      7.39 o
  -6   1   3        0.92        1.66      0.62 o
  -5   1   3      234.30      288.02      4.57 o
  -4   1   3      348.23      324.06      4.18 o
  -3   1   3       84.24       92.62      1.68 o
  -2   1   3       58.35       85.94      1.73 o
  -1   1   3    16893.83    14789.80     59.23 o
   0   1   3       52.11       63.76      1.45 o
   1   1   3     2017.69     1983.29     16.09 o
   2   1   3      958.73      971.72     13.09 o
   3   1   3       14.14       14.36      2.17 o
   4   1   3     3422.48     3822.04     26.52 o
   5   1   3       24.46       80.85      8.58 o
   6   1   3      486.75      426.70      6.73 o
   7   1   3      749.72      688.84     61.95 o
   8   1   3      468.22      562.11     11.37 o
   9   1   3      655.86      733.37     16.57 o
  10   1   3        0.27        1.48      1.71 o
  11   1   3        0.42        1.04      1.44 o
  12   1   3       59.18       69.93      6.32 o
  13   1   3       15.19       16.25      3.06 o
  14   1   3       26.16       14.88      9.48 o
  15   1   3        5.84        0.82      2.54 o
 -14   2   3        3.57        2.06      4.60 o
 -13   2   3      101.53      120.11      7.50 o
 -12   2   3       11.69        8.35      2.39 o
 -11   2   3      171.96      172.08      8.45 o
 -10   2   3        5.08        4.72      1.67 o
  -9   2   3       29.95       39.78      2.77 o
  -8   2   3      910.75      903.24     12.11 o
  -7   2   3      366.41      359.57      5.53 o
  -6   2   3        0.22        3.48      0.60 o
  -5   2   3     1418.66     1642.03     18.09 o
  -4   2   3      288.96      232.25      4.98 o
  -3   2   3      344.91      337.33      3.96 o
  -2   2   3     4354.20     4381.56     43.72 o
  -1   2   3     3433.56     3531.90     31.61 o
   0   2   3     4462.61     4282.14     16.84 o
   1   2   3     1159.95     1223.12     16.14 o
   2   2   3        0.52        7.10      0.58 o
   3   2   3      154.01      184.36      3.81 o
   4   2   3        0.17        1.83      0.68 o
   5   2   3      535.58      578.26      7.42 o
   6   2   3     1527.29     1572.37     23.12 o
   7   2   3        8.42        6.69      1.42 o
   8   2   3      384.31      394.02      9.51 o
   9   2   3      308.63      353.52      9.76 o
  10   2   3        0.02       -0.34      1.40 o
  11   2   3       95.34      103.65      7.10 o
  12   2   3        4.22        4.30      2.09 o
  13   2   3       59.40       47.69     12.90 o
  14   2   3      166.81       -2.37      4.13 o
 -13   3   3        4.64        5.31      1.84 o
 -12   3   3        0.64       -1.57      1.71 o
 -11   3   3        1.71        1.49      1.66 o
 -10   3   3       61.96       41.01      3.77 o
  -9   3   3      138.89      157.10      6.71 o
  -8   3   3       39.05       46.92      2.58 o
  -7   3   3      500.60      544.40      8.51 o
  -6   3   3      318.97      261.54      6.08 o
  -5   3   3       15.06       26.27      1.73 o
  -4   3   3        3.65        0.92      0.67 o
  -3   3   3      296.77      227.34      3.37 o
  -2   3   3        2.24        3.73      0.59 o
  -1   3   3     5140.67     5044.23     44.25 o
   0   3   3      120.33       88.87      2.52 o
   1   3   3      217.55      223.80      3.48 o
   2   3   3      832.63      777.33      6.48 o
   3   3   3        0.02        1.87      0.61 o
   4   3   3      659.22      676.08      9.15 o
   5   3   3      712.56      729.65     17.65 o
   6   3   3      188.87      195.39      9.29 o
   7   3   3     1389.37     1429.71     16.10 o
   8   3   3      553.43      520.07     53.23 o
   9   3   3      416.71      372.25     67.22 o
  10   3   3       18.13       12.12      3.25 o
  11   3   3        1.06        0.36      1.62 o
  12   3   3       53.56       43.75     13.60 o
  13   3   3       39.07       43.14      5.23 o
  14   3   3        6.76       17.01     12.85 o
 -13   4   3        4.31        1.84      1.67 o
 -12   4   3       46.32       48.74      4.26 o
 -11   4   3       16.50       13.72      2.35 o
 -10   4   3      238.31      245.11      8.39 o
  -9   4   3       32.68       36.13      4.49 o
  -8   4   3      426.21      420.00      9.28 o
  -7   4   3       51.12       44.93      2.69 o
  -6   4   3      354.64      373.66      7.55 o
  -5   4   3       35.07       40.70      2.07 o
  -4   4   3      153.26      137.50      4.21 o
  -3   4   3       30.91       24.02      1.50 o
  -2   4   3     2774.97     2784.75     14.50 o
  -1   4   3      162.16      164.54      4.23 o
   0   4   3     3432.73     3502.56     22.56 o
   1   4   3      146.70      156.06      2.96 o
   2   4   3     1240.59     1219.18     10.46 o
   3   4   3       41.29       64.94      2.12 o
   4   4   3      833.57      909.27     11.67 o
   5   4   3       74.42       67.48      2.78 o
   6   4   3      872.91      936.19     13.47 o
   7   4   3       25.00       20.36      1.89 o
   8   4   3      506.84      566.61     11.90 o
   9   4   3       36.10       35.67      6.13 o
  10   4   3      115.90      107.76     18.80 o
  11   4   3       13.73       11.36      2.29 o
  12   4   3       94.69      105.17      7.90 o
  13   4   3        0.14       -1.36      2.42 o
 -13   5   3       19.36       28.14      6.40 o
 -12   5   3        1.45        0.00      1.63 o
 -11   5   3        0.04        4.54      2.08 o
 -10   5   3       63.67       67.57      4.59 o
  -9   5   3       21.98       16.71      2.26 o
  -8   5   3       18.21       13.58      2.38 o
  -7   5   3      241.93      223.30      7.07 o
  -6   5   3        0.45        0.11      1.64 o
  -5   5   3     1917.08     1930.50     16.56 o
  -4   5   3      128.29      106.42      3.65 o
  -3   5   3      217.06      224.42      5.04 o
  -2   5   3       51.60       30.73      1.51 o
  -1   5   3      216.24      276.75      4.89 o
   0   5   3      258.03      314.80      4.61 o
   1   5   3      347.00      342.05      4.45 o
   2   5   3        0.01        1.63      0.51 o
   3   5   3     2227.19     2408.65     22.36 o
   4   5   3        5.89        9.17      1.07 o
   5   5   3      997.39     1043.94     12.94 o
   6   5   3        6.35        3.50      1.03 o
   7   5   3       27.06       28.33      2.48 o
   8   5   3       11.22       14.12      2.13 o
   9   5   3       15.44       13.82      1.98 o
  10   5   3        3.59        2.86      1.78 o
  11   5   3      145.80      190.71      9.01 o
  12   5   3        3.03        3.50      2.30 o
  13   5   3       54.67       61.46      7.41 o
 -13   6   3        0.23       -0.82      3.95 o
 -12   6   3       18.39       16.38      6.57 o
 -11   6   3       35.03       40.21      4.27 o
 -10   6   3       43.03       50.79      4.52 o
  -9   6   3       25.06       24.55      2.56 o
  -8   6   3       10.36        6.94      1.44 o
  -7   6   3       95.91       91.01      3.84 o
  -6   6   3        0.69       -1.36      1.36 o
  -5   6   3       53.62       60.05      3.32 o
  -4   6   3      673.55      681.93      9.76 o
  -3   6   3      123.18      120.66      3.91 o
  -2   6   3       33.24       31.11      1.93 o
  -1   6   3       23.00       18.67      1.14 o
   0   6   3        0.02        1.04      0.76 o
   1   6   3      158.38      163.98      3.83 o
   2   6   3      464.93      448.81      6.43 o
   3   6   3       29.07       42.86      1.88 o
   4   6   3       92.74       67.01      2.99 o
   5   6   3      912.61     1012.41     13.24 o
   6   6   3      272.09      274.30      7.32 o
   7   6   3       24.27       14.86      2.59 o
   8   6   3        0.11       -0.94      1.23 o
   9   6   3       58.58       64.86      4.56 o
  10   6   3       50.43       70.41      5.00 o
  11   6   3        1.94        1.63      1.72 o
  12   6   3       21.04       17.39      9.69 o
 -12   7   3        0.01       -3.95      6.66 o
 -11   7   3       28.18       25.20      5.59 o
 -10   7   3        3.13        3.66      1.75 o
  -9   7   3        0.00        0.78      1.56 o
  -8   7   3        7.00        4.99      1.58 o
  -7   7   3       30.25       27.13      2.55 o
  -6   7   3        2.26        0.50      1.13 o
  -5   7   3      323.14      349.02      7.70 o
  -4   7   3       42.85       43.58      2.80 o
  -3   7   3        6.23        1.98      1.15 o
  -2   7   3      159.63      163.60      5.07 o
  -1   7   3        4.84        3.24      1.15 o
   0   7   3       25.86       30.20      2.07 o
   1   7   3       16.52       10.92      1.27 o
   2   7   3       14.54        9.41      1.27 o
   3   7   3      194.01      199.20      6.23 o
   4   7   3       51.17       52.67      3.41 o
   5   7   3        0.14        1.82      1.30 o
   6   7   3       81.59       77.45      5.91 o
   7   7   3        3.48       -1.83      2.03 o
   8   7   3        7.22        2.03      1.72 o
   9   7   3       50.49       48.91      5.35 o
  10   7   3        1.09        0.07      2.40 o
  11   7   3       42.55       23.94     12.68 o
 -10   8   3        3.13        2.54      1.99 o
  -9   8   3        2.13        3.60      1.72 o
  -8   8   3        1.64        0.28      1.44 o
  -7   8   3       35.59       42.35      3.37 o
  -6   8   3        0.26        0.62      1.30 o
  -5   8   3       22.08       18.62      1.96 o
  -4   8   3       76.37       80.89      3.79 o
  -3   8   3       26.58       21.70      1.83 o
  -2   8   3        7.09        3.85      1.41 o
  -1   8   3        0.28       -1.21      1.21 o
   0   8   3        0.00       -0.33      1.38 o
   1   8   3       21.80       20.85      2.59 o
   2   8   3       48.61       49.60      3.61 o
   3   8   3       43.45       33.75      3.24 o
   4   8   3        6.60        0.99      2.13 o
   5   8   3       67.03       64.11      5.65 o
   6   8   3        5.02        1.77      1.82 o
   7   8   3        3.16        3.86      1.81 o
   8   8   3        4.29        2.07      2.16 o
   9   8   3        0.45       -2.37      2.37 o
  10   8   3        5.91        2.48      3.62 o
  -9   9   3        0.16       -3.76      3.76 o
  -8   9   3        1.71        0.69      2.29 o
  -7   9   3        3.44        3.56      1.34 o
  -6   9   3        0.79       -0.02      1.35 o
  -5   9   3       51.22       46.88      3.53 o
  -4   9   3        0.11       -1.42      1.42 o
  -3   9   3       92.41       87.22      4.96 o
  -2   9   3        9.26        5.72      1.45 o
  -1   9   3        7.54        6.42      1.57 o
   0   9   3        1.71       -1.47      1.67 o
   1   9   3        0.09        0.27      1.64 o
   2   9   3        0.25        0.40      1.95 o
   3   9   3       34.53       35.49      3.68 o
   4   9   3        0.00        3.23      2.42 o
   5   9   3      100.40      118.20     10.19 o
   6   9   3       10.45        7.36      3.91 o
   7   9   3       43.01       37.66      9.33 o
   8   9   3       34.94       40.76      7.77 o
  -7  10   3        2.23        1.61      2.34 o
  -6  10   3        1.46        1.87      1.79 o
  -5  10   3        3.08        4.28      1.61 o
  -4  10   3       30.07       36.36      4.25 o
  -3  10   3        0.73        1.07      1.58 o
  -2  10   3        2.99        1.84      1.88 o
  -1  10   3       26.54       26.32      3.33 o
   0  10   3       38.53       52.35      4.65 o
   1  10   3        6.50        5.69      2.57 o
   2  10   3       92.02      106.11      8.23 o
   3  10   3       28.54       26.26      4.25 o
   4  10   3        9.28        5.81      2.61 o
   5  10   3        9.49        5.43      2.95 o
   6  10   3        7.49       15.00      7.18 o
  -5  11   3        6.73        3.41      4.68 o
  -4  11   3       10.22       10.12      5.39 o
  -3  11   3       26.04       32.59      6.60 o
  -2  11   3        6.08        5.00      3.31 o
  -1  11   3       10.55        9.80      3.32 o
   0  11   3        1.85        1.04      2.53 o
   1  11   3       48.09       59.14      7.35 o
   2  11   3       23.52       21.61      4.79 o
   3  11   3        6.18        5.10      5.42 o
   4  11   3        0.29        2.98      4.29 o
 -14   0   4       85.33      101.76     15.11 o
 -13   0   4        5.79        4.60      3.55 o
 -12   0   4      125.42      142.51     11.46 o
 -11   0   4      285.92      306.36     13.08 o
 -10   0   4      241.36      252.93     11.30 o
  -9   0   4      110.43      110.89      5.62 o
  -8   0   4       21.98       23.00      2.55 o
  -7   0   4        5.01        0.36      1.15 o
  -6   0   4     5834.00     6109.81     41.83 o
  -5   0   4      470.48      427.69      8.96 o
  -4   0   4     3002.69     3204.15     28.78 o
  -3   0   4      475.07      372.04      8.32 o
  -2   0   4        0.10        1.18      0.73 o
  -1   0   4     1080.37      985.33     20.42 o
   0   0   4       55.21       69.21      1.99 o
   1   0   4     4004.35     3962.06     23.96 o
   2   0   4     3355.94     3394.54     29.67 o
   3   0   4       10.03        4.34      2.49 o
   4   0   4     3616.11     3925.39     32.13 o
   5   0   4       60.62       65.09      4.29 o
   6   0   4        2.05       13.98      2.33 o
   7   0   4      645.20      767.01     16.43 o
   8   0   4        0.23        1.50      1.47 o
   9   0   4      626.72      653.17     33.36 o
  10   0   4       46.41       52.22      6.92 o
  11   0   4        3.50        0.49      1.60 o
  12   0   4       44.33       39.99      6.56 o
  13   0   4       20.51        7.63      8.53 o
  14   0   4       17.77        5.52     11.81 o
 -14   1   4       16.32       21.51      5.46 o
 -13   1   4       61.43       64.57      5.78 o
 -12   1   4        0.91        0.08      1.72 o
 -11   1   4       19.26       29.06      3.30 o
 -10   1   4      111.81      111.75      4.51 o
  -9   1   4        9.01        7.51      1.22 o
  -8   1   4      166.41      159.47      4.24 o
  -7   1   4       47.46       55.93      2.53 o
  -6   1   4      313.54      343.04      5.62 o
  -5   1   4     1005.04      973.50      8.97 o
  -4   1   4       26.18       18.66      1.20 o
  -3   1   4      171.89      152.53      2.88 o
  -2   1   4        2.20        3.55      0.45 o
  -1   1   4     1044.45     1015.03     11.97 o
   0   1   4       77.69       74.79      5.83 o
   1   1   4     3559.37     3393.42     11.86 o
   2   1   4     1538.33     1589.00      9.66 o
   3   1   4       39.44       18.51      1.47 o
   4   1   4     1316.20     1631.85     13.23 o
   5   1   4      228.07      243.46      5.01 o
   6   1   4      155.19      128.76      3.79 o
   7   1   4       29.87       27.69      1.89 o
   8   1   4      748.39      696.29    106.60 o
   9   1   4      140.63      175.70      6.96 o
  10   1   4       98.45      108.39      6.85 o
  11   1   4      163.20      127.71     41.29 o
  12   1   4        2.14        3.56      1.85 o
  13   1   4        4.46       -0.08      1.75 o
  14   1   4        0.07       -0.45      2.26 o
 -13   2   4        3.96       -1.20      2.39 o
 -12   2   4       60.20       49.60      4.76 o
 -11   2   4       20.92       17.50      2.63 o
 -10   2   4      127.13      131.95      5.27 o
  -9   2   4       57.27       46.88      3.03 o
  -8   2   4       19.44       20.42      1.66 o
  -7   2   4        0.60       -0.56      0.61 o
  -6   2   4      466.29      420.25      6.72 o
  -5   2   4      191.74      194.21      3.51 o
  -4   2   4      115.16       94.41      2.34 o
  -3   2   4       24.99       22.07      0.94 o
  -2   2   4       99.63      104.29      1.94 o
  -1   2   4     2422.32     2409.67     23.85 o
   0   2   4      138.45      176.07      2.51 o
   1   2   4      394.59      359.13      6.15 o
   2   2   4     1371.52     1369.97     10.78 o
   3   2   4      533.09      504.57      6.91 o
   4   2   4      146.15      141.58      4.03 o
   5   2   4      103.08      113.44      3.34 o
   6   2   4       11.56       12.34      1.46 o
   7   2   4      197.64      161.90     16.09 o
   8   2   4       45.41       45.92      3.88 o
   9   2   4      176.33      160.94      6.64 o
  10   2   4        6.46        4.62      1.80 o
  11   2   4        6.37        9.07      2.46 o
  12   2   4       26.89       18.66      4.56 o
  13   2   4       47.82       32.49     12.50 o
  14   2   4        3.99        3.59      3.78 o
 -13   3   4        1.56        1.71      1.84 o
 -12   3   4       15.24       14.32      2.97 o
 -11   3   4        0.50        1.20      1.55 o
 -10   3   4        0.03       -0.32      1.83 o
  -9   3   4      117.93      122.58      5.64 o
  -8   3   4        0.26       -0.96      1.89 o
  -7   3   4        0.32       -0.75      1.06 o
  -6   3   4       52.13       38.83      2.57 o
  -5   3   4      102.48       92.59      2.45 o
  -4   3   4       44.02       28.88      1.19 o
  -3   3   4      336.57      384.58      4.58 o
  -2   3   4      362.47      361.44      4.84 o
  -1   3   4     1746.90     1719.71     10.88 o
   0   3   4      394.12      472.60      6.19 o
   1   3   4       78.32      125.43      2.80 o
   2   3   4      190.01      225.26      3.76 o
   3   3   4      293.02      259.36      3.92 o
   4   3   4      241.91      280.91      6.39 o
   5   3   4       64.98       83.56      3.45 o
   6   3   4        5.73        7.03      1.23 o
   7   3   4      146.64      160.97      5.67 o
   8   3   4      404.79      425.06      9.66 o
   9   3   4      442.93      432.97     13.11 o
  10   3   4       30.63       18.09      4.85 o
  11   3   4        0.47        0.23      1.51 o
  12   3   4       24.33       26.93      4.92 o
  13   3   4        2.30        4.10      2.50 o
  14   3   4       11.82        2.26      4.30 o
 -13   4   4        5.13        7.68      2.99 o
 -12   4   4        5.80        2.49      2.33 o
 -11   4   4      138.47      147.93      7.51 o
 -10   4   4       52.86       53.60      4.62 o
  -9   4   4       83.26       76.32      4.70 o
  -8   4   4        6.44        9.37      1.88 o
  -7   4   4      134.62      135.24      4.67 o
  -6   4   4      135.53      108.47      3.78 o
  -5   4   4        1.10        2.77      0.96 o
  -4   4   4       60.08       60.62      2.23 o
  -3   4   4       24.51       26.80      1.70 o
  -2   4   4     3674.02     3724.32     31.71 o
  -1   4   4     1500.87     1518.56     24.32 o
   0   4   4        9.81       11.66      2.11 o
   1   4   4       82.39       45.87      1.79 o
   2   4   4      400.46      442.61      5.52 o
   3   4   4       31.82       36.71      1.53 o
   4   4   4       18.46       25.38      1.52 o
   5   4   4      375.06      374.81      7.58 o
   6   4   4      106.00      118.31      4.17 o
   7   4   4       26.77       25.85      2.25 o
   8   4   4      206.89      235.40      8.64 o
   9   4   4        4.04        4.06      1.60 o
  10   4   4       59.24       75.87      5.52 o
  11   4   4        4.63        3.89      1.91 o
  12   4   4        0.11        2.28      2.03 o
  13   4   4        8.45        3.33      2.28 o
 -13   5   4       19.59       31.92      7.33 o
 -12   5   4       71.66       69.75      5.80 o
 -11   5   4      106.45      128.15      6.67 o
 -10   5   4       36.99       39.44      3.68 o
  -9   5   4        5.33        0.29      2.33 o
  -8   5   4       22.70       25.00      2.71 o
  -7   5   4        8.30        7.18      1.50 o
  -6   5   4        5.11        3.77      2.09 o
  -5   5   4     1188.79     1196.75     12.35 o
  -4   5   4        0.05        1.35      1.16 o
  -3   5   4      134.29      128.61      3.96 o
  -2   5   4      394.72      355.46      9.92 o
  -1   5   4       84.98       90.30      3.15 o
   0   5   4      455.34      432.80      5.96 o
   1   5   4        1.69        0.93      0.62 o
   2   5   4       65.18       71.13      2.24 o
   3   5   4      136.25      119.99      3.15 o
   4   5   4       93.86       97.12      3.70 o
   5   5   4        0.96        1.07      1.01 o
   6   5   4        0.20        0.06      1.34 o
   7   5   4        3.80        3.99      1.62 o
   8   5   4      259.09      281.78      9.59 o
   9   5   4       11.33        8.53      2.21 o
  10   5   4        8.56        8.55      2.07 o
  11   5   4       16.85       21.35      3.27 o
  12   5   4       16.87       21.82      4.55 o
  13   5   4       12.27       20.47      8.45 o
 -13   6   4        4.64        1.45      4.66 o
 -12   6   4       52.05       57.93      8.66 o
 -11   6   4        7.17        8.20      2.44 o
 -10   6   4       12.14        7.27      2.08 o
  -9   6   4        2.55       -0.94      1.63 o
  -8   6   4        4.46        2.18      1.46 o
  -7   6   4        7.23        6.04      1.18 o
  -6   6   4       14.09        8.17      1.34 o
  -5   6   4      265.04      255.57      6.26 o
  -4   6   4      244.21      239.73      5.63 o
  -3   6   4       88.50       88.11      3.32 o
  -2   6   4       10.75        9.91      1.22 o
  -1   6   4       32.99       37.65      2.24 o
   0   6   4        9.01        7.47      1.27 o
   1   6   4      337.52      355.44      7.58 o
   2   6   4      160.26      148.16      4.19 o
   3   6   4       15.54       13.86      1.39 o
   4   6   4        4.16        2.68      0.91 o
   5   6   4      330.26      354.69      7.67 o
   6   6   4       19.47       19.47      2.23 o
   7   6   4       30.02       32.04      2.98 o
   8   6   4        5.32        7.68      1.96 o
   9   6   4       58.65       64.85      5.92 o
  10   6   4       28.56       27.01      7.29 o
  11   6   4       22.95       11.77      7.42 o
  12   6   4        1.52       -5.77      6.68 o
 -11   7   4       22.72       15.49      4.93 o
 -10   7   4        3.81        5.38      2.09 o
  -9   7   4       57.16       59.07      4.57 o
  -8   7   4        1.14        2.56      1.65 o
  -7   7   4       47.64       48.58      3.35 o
  -6   7   4       96.31      101.13      4.31 o
  -5   7   4       13.05       13.18      1.69 o
  -4   7   4       91.09       85.34      3.68 o
  -3   7   4       52.82       48.24      2.94 o
  -2   7   4        9.70        7.94      1.37 o
  -1   7   4      230.61      234.91      6.44 o
   0   7   4       16.17       17.45      1.99 o
   1   7   4       62.61       52.94      3.47 o
   2   7   4      129.79      119.46      5.59 o
   3   7   4       18.43       16.52      2.33 o
   4   7   4      363.19      381.71     12.80 o
   5   7   4       74.21       68.06      7.87 o
   6   7   4       23.38       20.93      4.04 o
   7   7   4        1.23       -1.89      2.21 o
   8   7   4        2.43       -0.06      2.34 o
   9   7   4       21.07       10.41      3.20 o
  10   7   4       13.96       11.60      3.37 o
 -10   8   4       22.05       27.46      5.09 o
  -9   8   4        1.50        0.66      1.91 o
  -8   8   4       40.14       44.15      4.07 o
  -7   8   4        7.01        6.27      1.63 o
  -6   8   4       17.81       15.55      1.87 o
  -5   8   4        0.10       -0.17      1.14 o
  -4   8   4       36.84       36.75      2.85 o
  -3   8   4       17.45       19.00      2.11 o
  -2   8   4      185.97      192.19      6.46 o
  -1   8   4       29.71       30.65      2.66 o
   0   8   4       37.20       38.44      3.23 o
   1   8   4        2.88       -0.01      1.18 o
   2   8   4        1.70        1.12      1.16 o
   3   8   4        1.12        0.18      1.74 o
   4   8   4      123.61      141.13     10.42 o
   5   8   4      129.96      132.91     10.25 o
   6   8   4       28.02       35.24      5.64 o
   7   8   4        1.42       -0.39      1.98 o
   8   8   4       34.81       32.63      5.84 o
   9   8   4        1.43       -0.17      2.67 o
  -9   9   4       44.37       49.99      8.57 o
  -8   9   4        0.68        1.86      2.45 o
  -7   9   4       84.67       88.10      5.41 o
  -6   9   4        7.54        2.80      1.88 o
  -5   9   4        0.13       -1.68      1.68 o
  -4   9   4        5.76        4.57      1.41 o
  -3   9   4       75.72       82.28      4.51 o
  -2   9   4       89.89       87.09      5.09 o
  -1   9   4      109.10      121.25      5.83 o
   0   9   4       14.80       12.81      2.21 o
   1   9   4       17.44       15.56      2.38 o
   2   9   4        0.29       -1.59      1.59 o
   3   9   4       15.75       11.62      2.66 o
   4   9   4       79.85       91.38      8.98 o
   5   9   4        7.64        4.18      3.28 o
   6   9   4       29.36       26.28      7.78 o
   7   9   4       42.57       50.56      7.33 o
  -7  10   4        2.90        3.34      3.28 o
  -6  10   4        4.28        2.13      2.70 o
  -5  10   4       10.86       10.49      2.74 o
  -4  10   4        0.04        3.18      2.33 o
  -3  10   4       34.09       29.67      3.71 o
  -2  10   4        4.46        4.51      2.06 o
  -1  10   4       24.47       21.30      3.04 o
   0  10   4        0.32       -2.61      2.61 o
   1  10   4       11.29       12.73      2.55 o
   2  10   4        9.29        9.79      3.30 o
   3  10   4        4.15        2.79      2.36 o
   4  10   4        8.92        4.97      3.15 o
   5  10   4       39.16       50.79     13.00 o
   6  10   4       10.26        4.51      7.78 o
  -3  11   4        2.14        8.59      5.38 o
  -2  11   4        0.57       -2.36      4.91 o
  -1  11   4       14.10       14.02      6.11 o
   0  11   4       14.54       12.72      3.73 o
   1  11   4        1.23        4.97      2.70 o
   2  11   4        4.27        2.73      3.44 o
   3  11   4        0.58        3.64     10.09 o
 -14   1   5        0.06        7.14      6.42 o
 -13   1   5        0.30       -0.11      1.88 o
 -12   1   5       26.59       24.76      3.03 o
 -11   1   5       12.66       12.20      2.25 o
 -10   1   5        9.84        9.81      1.51 o
  -9   1   5       29.02       31.29      2.17 o
  -8   1   5        5.47        5.31      1.03 o
  -7   1   5        7.38        8.80      1.15 o
  -6   1   5        3.10        0.84      0.80 o
  -5   1   5        7.68        8.41      0.95 o
  -4   1   5      139.27      129.81      2.91 o
  -3   1   5       16.12        4.16      0.62 o
  -2   1   5      238.13      216.98      5.91 o
  -1   1   5      119.00      102.91      2.74 o
   0   1   5       16.40       11.23      0.77 o
   1   1   5        7.86        1.41      0.42 o
   2   1   5        2.34        8.18      0.81 o
   3   1   5        2.23        7.13      0.99 o
   4   1   5      780.50      855.60      9.66 o
   5   1   5        0.43       -0.16      0.65 o
   6   1   5      119.84      118.21      3.94 o
   7   1   5       36.04       19.25      2.88 o
   8   1   5      128.32      122.44     18.32 o
   9   1   5        0.99        0.29      1.49 o
  10   1   5        2.37        0.95      1.38 o
  11   1   5       39.66       26.52      9.66 o
  12   1   5       52.39       32.02     12.06 o
  13   1   5       13.46       15.09      6.37 o
  14   1   5       23.87       17.93     20.30 o
 -13   2   5       16.35       11.43      3.32 o
 -12   2   5        5.61        5.24      2.77 o
 -11   2   5      252.43      257.67      9.27 o
 -10   2   5       14.18       13.66      2.00 o
  -9   2   5      185.42      193.48      6.05 o
  -8   2   5       73.21       78.92      3.21 o
  -7   2   5      281.94      303.36      6.25 o
  -6   2   5      423.57      467.62      6.26 o
  -5   2   5      114.34       98.53      2.57 o
  -4   2   5       96.07       88.54      2.52 o
  -3   2   5      840.56      739.50      9.94 o
  -2   2   5     1563.83     1648.24     17.81 o
  -1   2   5     3227.73     3151.09     36.19 o
   0   2   5       39.42       30.52      1.65 o
   1   2   5      228.85      201.30      4.30 o
   2   2   5      466.08      383.01      8.76 o
   3   2   5     1766.86     1815.51     20.31 o
   4   2   5     1101.14     1042.35     12.09 o
   5   2   5     1439.34     1516.97     17.09 o
   6   2   5       54.37       52.56      5.73 o
   7   2   5        1.86        3.23      0.94 o
   8   2   5      306.11      331.60      9.28 o
   9   2   5       20.83       16.56      4.61 o
  10   2   5      147.58      113.47     33.87 o
  11   2   5      128.87      141.47      8.60 o
  12   2   5       40.49       29.36     12.93 o
  13   2   5      114.82       92.35     43.22 o
  14   2   5        1.21        1.17      5.26 o
 -13   3   5        1.33       -0.63      2.81 o
 -12   3   5      100.34      121.38      8.12 o
 -11   3   5        9.76        8.93      2.49 o
 -10   3   5      214.14      247.08     10.18 o
  -9   3   5       64.75       64.64      5.17 o
  -8   3   5      122.20      108.71      5.02 o
  -7   3   5        0.32       -0.74      1.12 o
  -6   3   5      423.30      356.89      6.13 o
  -5   3   5      839.09      741.38      8.37 o
  -4   3   5      474.32      467.17      8.18 o
  -3   3   5      438.86      443.12      7.72 o
  -2   3   5     3750.29     3668.18     31.15 o
  -1   3   5      651.63      722.15      6.50 o
   0   3   5      815.24      792.51      9.99 o
   1   3   5        0.10        6.64      0.83 o
   2   3   5      317.81      387.03      6.89 o
   3   3   5      533.40      533.15      7.47 o
   4   3   5     1765.46     1663.11     27.03 o
   5   3   5      121.16      120.99      3.87 o
   6   3   5      408.07      397.25      7.21 o
   7   3   5      172.94      157.94     20.62 o
   8   3   5      144.78      158.22     21.33 o
   9   3   5       54.07       54.51     13.29 o
  10   3   5      168.87      117.64     44.87 o
  11   3   5       66.08       83.50      8.45 o
  12   3   5      150.53      129.83     40.49 o
  13   3   5        5.77        3.62      2.52 o
 -13   4   5       55.09       61.04     12.20 o
 -12   4   5       50.91       48.79      6.26 o
 -11   4   5       54.18       56.62      4.83 o
 -10   4   5        0.06        1.86      1.81 o
  -9   4   5      132.24      136.04      6.70 o
  -8   4   5       34.54       33.13      3.28 o
  -7   4   5       58.56       53.88      3.38 o
  -6   4   5      144.07      151.98      4.49 o
  -5   4   5      708.57      673.54     14.53 o
  -4   4   5        4.45        3.43      0.65 o
  -3   4   5     1423.44     1452.19     15.97 o
  -2   4   5      476.55      509.76     13.79 o
  -1   4   5        0.44        0.75      0.75 o
   0   4   5       42.83       43.77      2.70 o
   1   4   5      265.38      252.39      5.66 o
   2   4   5       73.55       78.47      2.55 o
   3   4   5      749.02      727.66      7.96 o
   4   4   5      324.07      310.31      7.79 o
   5   4   5     1889.90     1904.47     16.30 o
   6   4   5        0.23        1.30      1.30 o
   7   4   5       13.76        6.58      1.56 o
   8   4   5       32.01       27.36      3.42 o
   9   4   5        0.02        1.98      1.88 o
  10   4   5       67.17       50.24     15.85 o
  11   4   5       80.15       63.00     28.41 o
  12   4   5        2.73       -0.60      2.32 o
  13   4   5       43.91        2.91      6.47 o
 -13   5   5        8.77       17.82      7.10 o
 -12   5   5        1.71        3.15      2.72 o
 -11   5   5        7.29        9.61      2.51 o
 -10   5   5       46.96       46.47      4.33 o
  -9   5   5        1.77        1.39      1.53 o
  -8   5   5       43.08       43.08      3.83 o
  -7   5   5        4.56        2.59      1.20 o
  -6   5   5      390.66      400.48      7.41 o
  -5   5   5      111.35      119.17      4.02 o
  -4   5   5      285.20      244.89      5.29 o
  -3   5   5       32.19       29.24      1.90 o
  -2   5   5      636.20      657.37      8.61 o
  -1   5   5        0.01       -0.58      0.80 o
   0   5   5      287.54      277.65      5.08 o
   1   5   5        0.09        0.55      0.94 o
   2   5   5      316.07      242.98      7.33 o
   3   5   5        0.36       -0.80      0.86 o
   4   5   5       89.42       94.97      3.82 o
   5   5   5       15.85       16.59      1.80 o
   6   5   5      160.57      173.54      6.46 o
   7   5   5        0.04       -0.05      1.65 o
   8   5   5      521.19      564.79     14.12 o
   9   5   5       59.14       59.21      5.79 o
  10   5   5       87.20       99.00      7.64 o
  11   5   5        5.28        7.03      3.49 o
  12   5   5        5.79        7.46      3.21 o
 -12   6   5        0.35        0.03      2.69 o
 -11   6   5       22.84       19.12      4.03 o
 -10   6   5       13.07       11.28      2.37 o
  -9   6   5       63.90       56.21      4.72 o
  -8   6   5       34.12       28.09      3.04 o
  -7   6   5       53.85       57.28      4.02 o
  -6   6   5       91.81       96.12      4.25 o
  -5   6   5      385.05      392.42      7.38 o
  -4   6   5        6.80        3.50      1.04 o
  -3   6   5      375.56      356.16      7.23 o
  -2   6   5      395.73      396.45      9.32 o
  -1   6   5       83.78       75.69      3.18 o
   0   6   5       57.06       53.45      3.84 o
   1   6   5      578.76      601.48     14.69 o
   2   6   5        0.59        1.77      1.02 o
   3   6   5      118.64      138.95      5.03 o
   4   6   5       63.37       60.07      3.47 o
   5   6   5       97.01      100.76      4.83 o
   6   6   5       81.37       90.67      5.69 o
   7   6   5      181.05      192.04      8.49 o
   8   6   5      125.95      136.67      7.50 o
   9   6   5       81.23       98.34      7.68 o
  10   6   5        8.36        8.14      3.15 o
  11   6   5       16.10       12.44      5.02 o
  12   6   5        2.60       -2.50      4.95 o
 -11   7   5        4.48        4.57      2.63 o
 -10   7   5        6.15        7.34      1.92 o
  -9   7   5       15.01       12.42      2.47 o
  -8   7   5       81.40       84.08      5.30 o
  -7   7   5       26.10       24.31      2.91 o
  -6   7   5        5.37        4.03      1.17 o
  -5   7   5       27.20       33.75      2.58 o
  -4   7   5       29.37       25.88      2.03 o
  -3   7   5        3.69        0.12      1.33 o
  -2   7   5       70.31       72.33      4.16 o
  -1   7   5        1.48       -0.09      1.17 o
   0   7   5      243.77      243.27      7.42 o
   1   7   5        0.11       -0.31      1.13 o
   2   7   5      308.55      314.00      9.26 o
   3   7   5       15.17        7.79      1.75 o
   4   7   5      116.59      133.78      6.67 o
   5   7   5        6.09        1.45      2.16 o
   6   7   5        3.03       -0.04      2.39 o
   7   7   5        8.56        4.48      2.57 o
   8   7   5       39.08       40.57      5.82 o
   9   7   5        7.03        7.04      3.04 o
  10   7   5       14.62       17.03     11.20 o
 -10   8   5        2.62        6.80     10.43 o
  -9   8   5        0.00        0.72      2.23 o
  -8   8   5       32.28       25.86      3.34 o
  -7   8   5        0.10       -2.14      2.14 o
  -6   8   5        1.84       -1.46      1.46 o
  -5   8   5        5.41        7.01      1.61 o
  -4   8   5        1.22        0.07      1.63 o
  -3   8   5       15.93       19.01      2.69 o
  -2   8   5       49.31       51.38      3.86 o
  -1   8   5        3.94        2.39      1.40 o
   0   8   5        2.81        0.04      1.40 o
   1   8   5       28.36       27.20      2.47 o
   2   8   5        4.61        1.78      1.37 o
   3   8   5       25.53       20.57      3.08 o
   4   8   5        6.92        7.58      2.44 o
   5   8   5       22.57       20.28      4.13 o
   6   8   5       54.92       53.63      6.78 o
   7   8   5        0.17       -2.86      2.86 o
   8   8   5        1.24       -1.29      2.28 o
  -8   9   5       12.18        6.22      5.38 o
  -7   9   5        0.25       -2.22      2.68 o
  -6   9   5        1.07       -1.73      1.73 o
  -5   9   5       10.67       10.92      2.13 o
  -4   9   5       68.02       70.83      4.68 o
  -3   9   5        2.83        0.87      1.65 o
  -2   9   5        2.77        3.11      1.50 o
  -1   9   5       24.50       27.98      2.88 o
   0   9   5       14.60        9.34      1.55 o
   1   9   5        1.03       -1.58      1.58 o
   2   9   5       15.38       14.53      2.64 o
   3   9   5        5.93        3.74      2.47 o
   4   9   5        2.36        5.22      2.58 o
   5   9   5        8.93        5.20      3.41 o
   6   9   5        7.65        7.91      3.19 o
   7   9   5        4.69      -15.18     15.18 o
  -6  10   5        8.15        8.09      3.90 o
  -5  10   5       21.59       27.65      3.90 o
  -4  10   5        0.13        1.53      2.07 o
  -3  10   5        7.03        8.79      2.08 o
  -2  10   5        0.49       -2.27      2.27 o
  -1  10   5       16.97       19.60      3.33 o
   0  10   5        1.52        0.41      1.83 o
   1  10   5        9.04        9.78      2.09 o
   2  10   5       11.58        5.22      2.76 o
   3  10   5       37.97       41.47      5.03 o
   4  10   5        0.25       -1.22      2.30 o
   5  10   5        0.86       -2.17      2.92 o
   0  11   5       50.87       68.20     14.02 o
   2  11   5       53.45       61.39     12.92 o
   3  11   5        2.07       -1.36      3.79 o
 -14   0   6        6.19        4.16      4.84 o
 -13   0   6       13.52       12.62      3.41 o
 -12   0   6        2.53       -0.72      2.08 o
 -11   0   6        1.01       -1.17      2.03 o
 -10   0   6      218.12      227.46      9.03 o
  -9   0   6        0.09        0.02      1.35 o
  -8   0   6      248.51      299.29      8.72 o
  -7   0   6      525.49      523.27     11.03 o
  -6   0   6        2.60        7.03      1.34 o
  -5   0   6       61.38       29.25      2.29 o
  -4   0   6       22.92       13.75      1.18 o
  -3   0   6      163.94      167.88      8.34 o
  -2   0   6     6311.44     5690.31     65.48 o
  -1   0   6      473.53      493.18      7.18 o
   0   0   6     1423.28     1463.15     17.43 o
   1   0   6     1933.48     1644.55     17.24 o
   2   0   6      253.12      218.81      9.14 o
   3   0   6      713.89      768.35     17.92 o
   4   0   6      175.26      151.46      6.88 o
   5   0   6      780.86      817.83     18.79 o
   6   0   6     1583.97     1579.44     30.27 o
   7   0   6      329.06      381.80     18.81 o
   8   0   6      976.68      980.00     34.63 o
   9   0   6        1.01       -0.45      2.07 o
  10   0   6       48.14       53.92      5.70 o
  11   0   6       45.32       55.38      7.74 o
  12   0   6      161.60      213.98     15.91 o
  13   0   6      134.98      115.06    113.32 o
 -13   1   6        1.68        0.50      2.08 o
 -12   1   6        5.75        2.86      1.57 o
 -11   1   6       14.38       11.88      2.28 o
 -10   1   6        4.35        2.48      1.31 o
  -9   1   6      175.42      182.98      5.57 o
  -8   1   6       32.40       29.59      1.92 o
  -7   1   6       21.22       18.66      1.46 o
  -6   1   6      120.14      116.23      3.52 o
  -5   1   6      109.53      115.37      4.22 o
  -4   1   6       40.87       50.43      2.11 o
  -3   1   6      939.51      927.22     12.42 o
  -2   1   6      211.63      212.51      7.78 o
  -1   1   6      449.79      400.18      5.70 o
   0   1   6     2054.10     2091.36     12.41 o
   1   1   6      474.14      465.72      6.46 o
   2   1   6        3.71        0.60      0.58 o
   3   1   6      429.55      429.97     32.20 o
   4   1   6      101.95       68.00      9.07 o
   5   1   6      495.09      412.24     44.52 o
   6   1   6       24.77       21.49      1.85 o
   7   1   6      840.91      834.14     86.62 o
   8   1   6      377.78      321.00     48.38 o
   9   1   6       86.82       56.63     10.68 o
  10   1   6        1.61       -0.94      1.41 o
  11   1   6        9.84        4.56      1.56 o
  12   1   6       27.30       10.93      8.74 o
  13   1   6       78.65        0.35      9.78 o
 -13   2   6        3.07        4.14      4.30 o
 -12   2   6        0.02       -0.48      2.11 o
 -11   2   6       22.38       31.07      4.62 o
 -10   2   6       96.78      100.49      4.72 o
  -9   2   6        0.36       -1.09      1.09 o
  -8   2   6        2.62       -0.66      1.14 o
  -7   2   6      314.07      333.01      6.86 o
  -6   2   6      105.32      105.71      3.74 o
  -5   2   6      156.02      183.46      4.31 o
  -4   2   6       82.66      100.75      3.00 o
  -3   2   6       62.11       48.96      1.98 o
  -2   2   6      417.12      399.73      4.99 o
  -1   2   6        2.64        3.39      0.72 o
   0   2   6      410.17      431.88      4.98 o
   1   2   6        1.82        1.97      0.47 o
   2   2   6      160.21      181.18      4.23 o
   3   2   6      187.42      160.91      4.37 o
   4   2   6     1061.32      946.29     90.54 o
   5   2   6        2.56        1.84      0.86 o
   6   2   6      173.94      175.83     15.28 o
   7   2   6       59.29       51.54      7.15 o
   8   2   6       51.23       50.71      7.38 o
   9   2   6        7.96        8.35      1.95 o
  10   2   6        0.66       -1.65      1.72 o
  11   2   6        0.83       -0.82      2.34 o
  12   2   6       69.93       46.43     21.44 o
  13   2   6        0.67        0.99      3.11 o
 -12   3   6       10.73       12.18      3.37 o
 -11   3   6       11.25       14.52      3.05 o
 -10   3   6       39.87       40.62      4.38 o
  -9   3   6        3.02        1.37      2.38 o
  -8   3   6        4.33        2.24      1.69 o
  -7   3   6      221.74      224.16      5.53 o
  -6   3   6      728.07      718.56     19.60 o
  -5   3   6       16.31       19.04      1.37 o
  -4   3   6        4.26        1.79      0.80 o
  -3   3   6        2.41        0.16      0.58 o
  -2   3   6      198.25      200.94      3.57 o
  -1   3   6      137.62      118.94      3.11 o
   0   3   6      150.50      142.59      4.02 o
   1   3   6      367.23      374.46      5.96 o
   2   3   6       81.54       85.62      2.92 o
   3   3   6      227.87      193.57      4.44 o
   4   3   6       51.99       52.00      2.32 o
   5   3   6        8.66        3.14      1.34 o
   6   3   6        2.74        4.80      1.36 o
   7   3   6        2.47        2.19      1.45 o
   8   3   6       20.08       14.03      1.94 o
   9   3   6       87.29       90.51      6.21 o
  10   3   6        9.08        4.87      2.19 o
  11   3   6       79.17       57.24     23.60 o
  12   3   6       22.03       22.55      4.58 o
  13   3   6        3.06       -7.38      7.38 o
 -12   4   6       16.19       17.15      4.79 o
 -11   4   6       18.63       20.04      3.22 o
 -10   4   6        0.12       -0.10      1.51 o
  -9   4   6        0.12        1.01      2.28 o
  -8   4   6       68.00       63.74      4.04 o
  -7   4   6       18.56       12.38      1.89 o
  -6   4   6      804.18      788.79     16.33 o
  -5   4   6       84.97       77.33      3.00 o
  -4   4   6      282.37      266.04      5.31 o
  -3   4   6       42.00       33.58      3.03 o
  -2   4   6      219.87      207.25      3.76 o
  -1   4   6       18.22       23.55      1.47 o
   0   4   6       86.14      100.33      4.45 o
   1   4   6      235.55      220.06      5.25 o
   2   4   6      258.81      235.27      5.80 o
   3   4   6      478.68      540.40     10.61 o
   4   4   6      880.96      950.16     12.83 o
   5   4   6        0.09       -1.24      1.53 o
   6   4   6      144.87      150.57      7.82 o
   7   4   6      295.13      322.33     10.06 o
   8   4   6       86.38       93.90      5.75 o
   9   4   6       57.01       52.35     12.94 o
  10   4   6       33.57       27.21     10.82 o
  11   4   6       63.46       66.17      7.55 o
  12   4   6        3.81        2.47      2.38 o
 -12   5   6        0.08        2.75      2.66 o
 -11   5   6        0.52       -0.31      1.79 o
 -10   5   6        0.14       -1.59      1.69 o
  -9   5   6       18.14       21.57      3.14 o
  -8   5   6       25.52       26.50      3.17 o
  -7   5   6        9.42        7.03      1.86 o
  -6   5   6       10.07       11.39      1.62 o
  -5   5   6        0.40       -0.45      1.16 o
  -4   5   6       94.64      104.36      4.06 o
  -3   5   6      273.49      262.60      6.05 o
  -2   5   6      119.11      110.73      4.01 o
  -1   5   6      396.26      436.63     10.25 o
   0   5   6      194.75      165.96      6.78 o
   1   5   6        8.07        9.34      1.79 o
   2   5   6      129.00      135.43      4.97 o
   3   5   6       33.23       23.64      2.09 o
   4   5   6      956.49     1000.87     15.79 o
   5   5   6       58.11       59.93      3.83 o
   6   5   6       38.57       40.69      3.92 o
   7   5   6      369.46      386.35     12.00 o
   8   5   6        0.38        3.33      2.24 o
   9   5   6        5.53        7.46      2.41 o
  10   5   6        0.75        0.06      2.18 o
  11   5   6        0.78       -0.70      2.47 o
  12   5   6       15.05       15.51      5.08 o
 -11   6   6        0.08        0.48      2.76 o
 -10   6   6        0.01        0.96      1.72 o
  -9   6   6       27.48       26.23      3.29 o
  -8   6   6       36.04       35.53      3.45 o
  -7   6   6       33.19       27.75      2.92 o
  -6   6   6        1.63       -0.47      1.14 o
  -5   6   6       26.53       27.09      2.15 o
  -4   6   6       23.21       22.74      1.95 o
  -3   6   6      126.14      119.85      5.20 o
  -2   6   6       53.92       47.80      3.15 o
  -1   6   6       27.44       21.37      2.47 o
   0   6   6        0.21       -0.92      1.14 o
   1   6   6      121.20      131.19      6.49 o
   2   6   6       77.26       73.71      3.64 o
   3   6   6        5.21        4.15      1.62 o
   4   6   6      240.32      259.73      8.03 o
   5   6   6        0.93        1.38      1.72 o
   6   6   6      107.12      108.71      6.74 o
   7   6   6        0.05        2.41      2.29 o
   8   6   6       25.07       23.04      3.60 o
   9   6   6        5.83        0.64      1.90 o
  10   6   6        0.11        1.11      1.99 o
  11   6   6        7.09        5.77      3.78 o
 -11   7   6        0.69       -3.87      3.87 o
 -10   7   6       47.02       55.55      7.67 o
  -9   7   6       10.07       10.32      2.77 o
  -8   7   6        4.81        5.42      1.76 o
  -7   7   6        4.62        4.49      1.56 o
  -6   7   6        0.21       -2.01      2.01 o
  -5   7   6       32.90       33.80      2.72 o
  -4   7   6        7.16        6.43      1.45 o
  -3   7   6        9.65        9.54      2.32 o
  -2   7   6      260.19      292.94     10.65 o
  -1   7   6      146.30      163.07      5.91 o
   0   7   6        3.32        2.50      1.33 o
   1   7   6       56.03       62.25      3.93 o
   2   7   6        3.46        1.82      1.38 o
   3   7   6       83.10       88.51      5.05 o
   4   7   6        0.62        1.89      1.59 o
   5   7   6       69.23       80.54      7.72 o
   6   7   6        2.54        1.07      2.84 o
   7   7   6       42.74       54.39      7.05 o
   8   7   6        0.48        0.54      2.52 o
   9   7   6       53.67       67.34      8.03 o
  -9   8   6        1.32        9.18      6.22 o
  -8   8   6        2.66       -2.30      2.30 o
  -7   8   6        7.98        3.70      1.84 o
  -6   8   6       46.72       50.99      4.75 o
  -5   8   6        0.08        2.05      1.63 o
  -4   8   6       26.27       28.20      3.09 o
  -3   8   6       42.08       49.26      3.94 o
  -2   8   6       33.23       35.93      3.66 o
  -1   8   6        8.28        2.46      1.32 o
   0   8   6        0.42       -1.90      1.90 o
   1   8   6        0.24       -1.14      1.26 o
   2   8   6       92.26      102.85      5.89 o
   3   8   6       34.16       34.04      3.63 o
   4   8   6      113.01      118.71      8.25 o
   5   8   6       32.40       46.49      6.66 o
   6   8   6       27.58       21.26      6.52 o
   7   8   6        9.41       10.15      3.28 o
   8   8   6        5.73       -2.49     18.03 o
  -7   9   6       15.03       10.31      3.08 o
  -6   9   6       11.39       13.61      3.30 o
  -5   9   6      108.07      126.67      6.49 o
  -4   9   6        0.12        2.50      1.83 o
  -3   9   6        0.43       -1.62      1.62 o
  -2   9   6       58.75       64.28      4.97 o
  -1   9   6       49.28       44.19      3.74 o
   0   9   6        8.92        3.79      1.59 o
   1   9   6       85.89       89.10      5.75 o
   2   9   6        9.92        5.13      1.57 o
   3   9   6       48.63       47.54      4.82 o
   4   9   6       26.59       24.59      5.75 o
   5   9   6       37.37       38.85      6.60 o
   6   9   6        3.12       -1.07      4.25 o
   7   9   6        0.05      -11.52     11.52 o
  -6  10   6        1.28       -0.94      4.09 o
  -5  10   6       11.26       19.35      4.36 o
  -4  10   6        4.72        4.89      2.12 o
  -3  10   6       15.04       13.96      2.30 o
  -2  10   6        9.02        5.37      1.93 o
  -1  10   6        0.42       -0.53      1.77 o
   0  10   6       12.34       15.06      2.79 o
   1  10   6        1.40        1.90      2.14 o
   2  10   6        0.43        0.67      2.55 o
   3  10   6       20.38       14.48      3.55 o
   4  10   6        1.28       -2.88      2.94 o
   5  10   6       18.68        2.65     14.26 o
   0  11   6        0.01        2.18      4.45 o
 -13   1   7        5.15       10.92      3.93 o
 -12   1   7       70.91       69.10      5.50 o
 -11   1   7       21.13       22.00      2.77 o
 -10   1   7        6.48        3.56      1.25 o
  -9   1   7        0.19       -0.92      1.20 o
  -8   1   7        2.22        0.24      1.15 o
  -7   1   7      530.15      495.83      7.83 o
  -6   1   7      224.49      221.44      5.38 o
  -5   1   7      163.86      153.18      3.93 o
  -4   1   7       99.66      109.68      3.19 o
  -3   1   7        7.98        5.92      0.81 o
  -2   1   7      365.60      377.39      5.78 o
  -1   1   7      195.70      182.81      3.82 o
   0   1   7      229.64      170.97      3.77 o
   1   1   7      409.19      404.91     45.44 o
   2   1   7        2.64        4.27      0.82 o
   3   1   7      752.77      828.31     11.15 o
   4   1   7        0.09       -1.23      1.23 o
   5   1   7       12.51        7.44      1.35 o
   6   1   7       19.15       10.61      1.80 o
   7   1   7        0.27        1.19      0.90 o
   8   1   7       54.43       50.70     10.69 o
   9   1   7      146.35      119.41     25.21 o
  10   1   7        0.13       -0.63      1.29 o
  11   1   7       30.62       15.53      8.26 o
  12   1   7        4.76        2.80      2.02 o
  13   1   7        2.16        2.46      3.99 o
 -12   2   7       39.34       44.39      5.14 o
 -11   2   7        9.54       10.10      2.02 o
 -10   2   7        0.68       -0.22      1.39 o
  -9   2   7        2.02       -0.37      1.18 o
  -8   2   7       55.74       55.44      2.87 o
  -7   2   7       15.16       16.82      1.88 o
  -6   2   7      814.39      842.27     15.66 o
  -5   2   7       47.75       40.97      2.17 o
  -4   2   7      179.26      174.58      4.17 o
  -3   2   7       27.92       18.31      1.18 o
  -2   2   7      393.03      383.85      5.83 o
  -1   2   7      176.45      161.29      3.92 o
   0   2   7      174.06      169.97      3.17 o
   1   2   7      344.62      343.66      4.74 o
   2   2   7      777.20      740.96      7.28 o
   3   2   7      744.42      655.59     59.08 o
   4   2   7      658.74      567.06     61.01 o
   5   2   7        5.01        1.21      0.97 o
   6   2   7       61.17       57.75      6.29 o
   7   2   7      419.23      315.68     68.45 o
   8   2   7        1.24        2.66      2.18 o
   9   2   7       22.24       26.64      3.16 o
  10   2   7      134.50      121.41     32.37 o
  11   2   7       10.25        5.79      3.29 o
  12   2   7        2.43       -1.10      1.97 o
  13   2   7        9.63        9.75      5.60 o
 -12   3   7       16.13       21.65      5.41 o
 -11   3   7       34.60       40.28      4.72 o
 -10   3   7       12.95       10.38      2.64 o
  -9   3   7        0.20       -1.53      1.53 o
  -8   3   7        0.01       -1.29      1.29 o
  -7   3   7      324.81      338.90      8.24 o
  -6   3   7       76.31       82.57      3.49 o
  -5   3   7      338.70      320.76      6.72 o
  -4   3   7       59.85       50.34      2.65 o
  -3   3   7       41.76       36.22      1.84 o
  -2   3   7        2.95        1.24      0.53 o
  -1   3   7      105.55      106.64      2.48 o
   0   3   7      277.08      276.01      7.39 o
   1   3   7      614.45      550.98      6.52 o
   2   3   7       84.93       96.55      4.08 o
   3   3   7      564.09      590.35      9.98 o
   4   3   7      216.43      255.46      6.77 o
   5   3   7        4.08        4.13      1.16 o
   6   3   7      136.77      131.77     15.83 o
   7   3   7        2.19        3.20      1.49 o
   8   3   7      219.29      179.49     32.35 o
   9   3   7      165.19      152.58     34.51 o
  10   3   7        1.01        0.45      2.10 o
  11   3   7       55.82       43.77     18.76 o
  12   3   7       12.50       14.70      4.49 o
 -12   4   7       54.83       54.72     11.18 o
 -11   4   7        0.14       -0.62      1.47 o
 -10   4   7       47.01       40.70      4.16 o
  -9   4   7        4.48        3.12      1.76 o
  -8   4   7       89.61       86.64      5.35 o
  -7   4   7        1.12        1.60      1.41 o
  -6   4   7      676.39      698.45     12.48 o
  -5   4   7        9.44        8.62      1.27 o
  -4   4   7      413.21      397.78      7.12 o
  -3   4   7       86.49       81.00      2.76 o
  -2   4   7      293.15      292.63      4.81 o
  -1   4   7       27.54       26.99      1.59 o
   0   4   7      354.60      344.15      8.59 o
   1   4   7      313.55      301.54      6.50 o
   2   4   7      430.17      454.77      7.54 o
   3   4   7       55.19       54.84      3.30 o
   4   4   7      377.10      417.63      8.97 o
   5   4   7       47.09       47.65      3.13 o
   6   4   7       38.56       41.81      3.84 o
   7   4   7        1.32        2.63      1.64 o
   8   4   7      198.05      226.30      9.09 o
   9   4   7       10.16       11.02      2.99 o
  10   4   7       63.19       43.37     17.02 o
  11   4   7        9.03        7.99      2.43 o
  12   4   7        0.94       -2.00      4.36 o
 -12   5   7        0.33        0.26      2.98 o
 -11   5   7       93.18      107.86     10.34 o
 -10   5   7        4.89        4.09      1.84 o
  -9   5   7      103.05      110.38      6.58 o
  -8   5   7        8.31        9.35      2.15 o
  -7   5   7        5.89        3.66      1.32 o
  -6   5   7        7.27        8.82      1.66 o
  -5   5   7        3.91        2.70      1.22 o
  -4   5   7       41.88       37.70      2.43 o
  -3   5   7      907.39      917.68     20.14 o
  -2   5   7       55.86       57.05      3.54 o
  -1   5   7      588.99      566.81      9.85 o
   0   5   7       29.55       17.60      3.87 o
   1   5   7      147.78      141.97      5.47 o
   2   5   7       90.53       99.28      4.18 o
   3   5   7       11.37       12.53      1.77 o
   4   5   7        7.44        4.21      1.54 o
   5   5   7       66.67       68.06      4.16 o
   6   5   7        5.74        3.87      1.73 o
   7   5   7      284.60      316.65     11.31 o
   8   5   7       69.28       68.61      5.58 o
   9   5   7       37.71       41.45      5.08 o
  10   5   7       21.73       23.86      3.85 o
  11   5   7       11.17        7.01      7.61 o
 -11   6   7        9.61        0.03      3.40 o
 -10   6   7       21.23       18.54      6.46 o
  -9   6   7        2.10        0.60      1.67 o
  -8   6   7       46.41       48.37      4.10 o
  -7   6   7        0.24       -2.72      2.72 o
  -6   6   7        0.01       -1.92      1.92 o
  -5   6   7       23.05       17.73      2.27 o
  -4   6   7      128.89      132.42      6.99 o
  -3   6   7      429.71      432.00     13.14 o
  -2   6   7        0.50        2.03      1.67 o
  -1   6   7       45.30       34.80      2.93 o
   0   6   7       77.38       63.46      3.81 o
   1   6   7        5.16        1.56      1.42 o
   2   6   7       23.97       20.88      2.23 o
   3   6   7      198.01      214.26      7.75 o
   4   6   7       18.30       18.63      2.81 o
   5   6   7      110.56      113.77      7.56 o
   6   6   7       28.21       21.81      3.64 o
   7   6   7        5.84        5.62      2.24 o
   8   6   7        0.52       -2.09      2.09 o
   9   6   7        6.35        4.75      2.49 o
  10   6   7        0.00       -3.81      3.81 o
  11   6   7       17.00       12.46      6.10 o
 -10   7   7       15.45       23.42      8.13 o
  -9   7   7       12.17       17.45      4.15 o
  -8   7   7        0.63       -0.73      2.07 o
  -7   7   7       10.93        5.06      2.00 o
  -6   7   7       24.11       22.36      3.27 o
  -5   7   7        9.00        7.39      2.15 o
  -4   7   7       10.66       17.68      2.61 o
  -3   7   7      104.27      115.71      6.81 o
  -2   7   7       31.08       29.06      3.35 o
  -1   7   7       35.73       33.44      3.14 o
   0   7   7       14.27       10.15      2.18 o
   1   7   7        6.56        2.06      1.26 o
   2   7   7        0.30       -0.45      1.66 o
   3   7   7        5.88        5.05      2.30 o
   4   7   7      131.72      147.77      8.96 o
   5   7   7       30.50       37.64      5.97 o
   6   7   7       11.10        5.55      2.41 o
   7   7   7      156.43      171.18     12.26 o
   8   7   7        2.02        0.20      2.20 o
   9   7   7       15.72       12.75      9.14 o
  -9   8   7        5.08        5.77      5.61 o
  -8   8   7        3.77       -4.83      5.88 o
  -7   8   7        1.87       -2.62      2.62 o
  -6   8   7        3.51        5.74      2.22 o
  -5   8   7        2.45        3.23      2.24 o
  -4   8   7        6.76        5.27      1.92 o
  -3   8   7      147.13      144.83      8.64 o
  -2   8   7        1.97        0.36      1.76 o
  -1   8   7        0.16       -0.75      1.64 o
   0   8   7       12.80       10.01      1.87 o
   1   8   7        0.60       -0.29      1.59 o
   2   8   7        0.74        2.81      1.73 o
   3   8   7        6.71        7.38      2.34 o
   4   8   7        4.74        6.76      2.84 o
   5   8   7       35.15       28.91      7.37 o
   6   8   7        6.88        6.98      3.37 o
   7   8   7        6.26        6.21      3.46 o
  -6   9   7       19.85       22.12      4.54 o
  -5   9   7       33.32       42.13      5.48 o
  -4   9   7        1.26       -1.48      2.85 o
  -3   9   7       47.12       44.06      3.83 o
  -2   9   7        0.31       -2.04      2.04 o
  -1   9   7       15.08       12.54      2.43 o
   0   9   7        0.83        0.63      1.48 o
   1   9   7        0.19       -0.76      1.45 o
   2   9   7        6.36        7.30      2.12 o
   3   9   7        3.80        5.84      2.00 o
   4   9   7        2.61        1.75      2.40 o
   5   9   7        2.13        9.28      5.78 o
   6   9   7        0.25       -3.75      8.56 o
  -4  10   7       12.95       12.07      3.20 o
  -3  10   7        0.42       -2.14      2.14 o
  -2  10   7        9.07        2.14      4.14 o
  -1  10   7       12.87       11.58      3.26 o
   0  10   7       26.67       29.70      4.48 o
   1  10   7        2.24        4.78      2.49 o
   2  10   7       20.71       15.29      6.52 o
   3  10   7        9.99        4.32      5.29 o
   4  10   7        0.31       -6.60      6.60 o
 -12   0   8        1.21       -0.28      2.82 o
 -11   0   8       72.03       82.18      7.29 o
 -10   0   8        0.48       -0.69      1.66 o
  -9   0   8       40.75       37.78      3.82 o
  -8   0   8        7.09        4.78      1.65 o
  -7   0   8       30.80       30.86      3.13 o
  -6   0   8        7.73       10.95      1.74 o
  -5   0   8      398.01      442.85     11.62 o
  -4   0   8       75.94       69.35      4.48 o
  -3   0   8      995.14     1074.05     20.27 o
  -2   0   8        8.32        3.57      1.39 o
  -1   0   8      122.29      107.11      4.63 o
   0   0   8      105.10       79.81      5.21 o
   1   0   8      139.21      159.10      8.87 o
   2   0   8       91.01      113.83      4.25 o
   3   0   8     2137.93     2254.21     48.11 o
   4   0   8       83.38       87.43      5.15 o
   5   0   8      402.51      437.80     13.80 o
   6   0   8      297.10      310.35     13.46 o
   7   0   8       12.65       17.59      2.59 o
   8   0   8        8.52       10.83      2.60 o
   9   0   8        5.72        5.81      2.53 o
  10   0   8       89.26      133.47     23.71 o
  11   0   8      186.60      227.48     15.56 o
 -13   1   8        0.05       -2.90      2.90 o
 -12   1   8       22.38       27.87      3.68 o
 -11   1   8       18.62       18.89      3.04 o
 -10   1   8       47.19       46.62      3.47 o
  -9   1   8       28.75       32.50      2.36 o
  -8   1   8      110.76      112.62      4.29 o
  -7   1   8      263.74      275.96      6.54 o
  -6   1   8       11.08        9.11      1.38 o
  -5   1   8        0.00        0.49      1.14 o
  -4   1   8      567.75      527.98     10.23 o
  -3   1   8      119.42      123.52      3.49 o
  -2   1   8      542.18      556.27      8.82 o
  -1   1   8      346.94      344.03      6.55 o
   0   1   8      382.92      382.26      6.82 o
   1   1   8       49.56       47.52      2.46 o
   2   1   8      434.88      352.28     37.86 o
   3   1   8      155.42      135.86     13.54 o
   4   1   8      454.45      449.60      7.98 o
   5   1   8       78.04       67.36     10.94 o
   6   1   8      154.26      167.95      5.60 o
   7   1   8       74.42       77.35      4.63 o
   8   1   8      127.26      132.27      8.02 o
   9   1   8       57.36       69.78      5.21 o
  10   1   8      190.79      232.08     13.10 o
  11   1   8        6.02       10.13      2.48 o
 -13   2   8        7.15        4.27      4.18 o
 -12   2   8        0.02        3.57      2.52 o
 -11   2   8       30.60       27.86      3.13 o
 -10   2   8        0.01       -0.59      1.43 o
  -9   2   8       12.87        9.44      1.49 o
  -8   2   8       52.74       49.49      3.12 o
  -7   2   8      443.99      460.55     10.75 o
  -6   2   8       87.70       95.55      3.78 o
  -5   2   8      328.05      317.54      6.00 o
  -4   2   8       13.92       15.74      1.25 o
  -3   2   8      353.22      330.04      7.30 o
  -2   2   8       10.83        9.01      1.09 o
  -1   2   8       61.31       55.55      2.48 o
   0   2   8        0.00        1.14      1.18 o
   1   2   8      275.25      246.65      5.10 o
   2   2   8       21.14       15.79      1.64 o
   3   2   8     1217.74     1217.65     14.33 o
   4   2   8      348.83      342.02     22.66 o
   5   2   8      129.52       99.17     16.51 o
   6   2   8        1.93        1.67      1.01 o
   7   2   8      110.57       81.88     19.81 o
   8   2   8       36.43       24.09      4.85 o
   9   2   8        9.93        7.27      2.35 o
  10   2   8        0.00        0.81      1.39 o
  11   2   8       71.58       39.94     21.39 o
  12   2   8        8.37       10.79      5.38 o
 -11   3   8        1.01        0.03      2.10 o
 -10   3   8        4.97        0.05      1.48 o
  -9   3   8        3.50        2.97      1.31 o
  -8   3   8        4.76        1.65      1.17 o
  -7   3   8       56.02       60.34      3.39 o
  -6   3   8        0.06        2.26      1.21 o
  -5   3   8      111.89      129.64      4.06 o
  -4   3   8       93.72       93.84      3.41 o
  -3   3   8      135.99      137.22      4.24 o
  -2   3   8       27.25       32.38      2.18 o
  -1   3   8        0.02        0.35      0.87 o
   0   3   8      156.35      154.57      4.96 o
   1   3   8       25.17       12.17      1.65 o
   2   3   8      150.30      149.97      4.63 o
   3   3   8      930.88      940.89     13.25 o
   4   3   8       71.93       70.69      3.77 o
   5   3   8       24.48       18.61      1.94 o
   6   3   8       78.41       65.13     13.24 o
   7   3   8       73.72       65.27      9.13 o
   8   3   8       29.42       26.43      4.20 o
   9   3   8        0.48       -0.59      1.71 o
  10   3   8       12.30        5.87      3.29 o
  11   3   8        5.31        1.86      2.46 o
  12   3   8        6.06       12.33      6.90 o
 -12   4   8        2.03        5.25      4.07 o
 -11   4   8        1.40        1.22      2.43 o
 -10   4   8       16.28       14.89      2.75 o
  -9   4   8        5.17        3.64      1.75 o
  -8   4   8       17.19       17.11      2.75 o
  -7   4   8       38.18       39.54      3.29 o
  -6   4   8        3.11        3.80      1.52 o
  -5   4   8        1.99        0.27      1.62 o
  -4   4   8       34.00       29.73      2.47 o
  -3   4   8       39.80       33.80      2.63 o
  -2   4   8       29.17       27.74      2.43 o
  -1   4   8       88.68       85.62      4.56 o
   0   4   8       49.70       47.62      3.33 o
   1   4   8        5.86        2.66      1.09 o
   2   4   8       73.25       61.53      3.54 o
   3   4   8       58.31       66.38      3.80 o
   4   4   8        0.05       -1.07      1.07 o
   5   4   8       44.16       42.64      3.07 o
   6   4   8       61.38       63.10      4.48 o
   7   4   8       49.68       49.05      3.97 o
   8   4   8        3.36       -0.17      1.59 o
   9   4   8        6.17        6.20      2.22 o
  10   4   8       31.89       36.55      5.84 o
  11   4   8       10.85       13.98      3.98 o
 -11   5   8       14.11       20.70      4.92 o
 -10   5   8        8.68        9.17      2.57 o
  -9   5   8       17.64       17.78      3.02 o
  -8   5   8        3.82        0.59      1.29 o
  -7   5   8        2.16       -0.14      1.51 o
  -6   5   8        3.77        5.99      2.11 o
  -5   5   8        4.35        2.56      1.70 o
  -4   5   8      104.32      114.45      5.87 o
  -3   5   8       17.50       22.08      2.51 o
  -2   5   8       84.16       93.04      4.56 o
  -1   5   8        1.16        0.02      1.55 o
   0   5   8       17.74       13.04      1.81 o
   1   5   8        1.17       -1.22      1.39 o
   2   5   8       69.84       77.29      3.92 o
   3   5   8       15.28       15.44      2.03 o
   4   5   8      147.34      157.60      6.53 o
   5   5   8       12.67        6.99      1.70 o
   6   5   8        2.53        0.58      1.96 o
   7   5   8        8.79        7.14      2.03 o
   8   5   8        1.61       -1.36      1.65 o
   9   5   8       83.73      109.54      7.38 o
  10   5   8        6.09        5.62      2.88 o
  11   5   8        1.37        2.66      3.86 o
  -9   6   8        1.00       -0.59      2.65 o
  -8   6   8        2.91       -1.98      1.98 o
  -7   6   8       14.92       10.37      2.29 o
  -6   6   8       18.35       16.92      2.65 o
  -5   6   8       29.18       29.16      3.43 o
  -4   6   8       42.05       44.91      4.18 o
  -3   6   8      186.22      195.09      7.94 o
  -2   6   8        7.59        6.94      1.76 o
  -1   6   8        3.38       -1.95      2.12 o
   0   6   8        2.96        1.62      1.48 o
   1   6   8       17.02       11.21      2.49 o
   2   6   8       30.26       37.02      3.53 o
   3   6   8      153.52      158.59      7.56 o
   4   6   8       12.70       16.58      2.65 o
   5   6   8      134.08      146.65      8.88 o
   6   6   8       64.12       72.20      6.51 o
   7   6   8       56.48       60.87      6.10 o
   8   6   8        4.51        6.32      2.81 o
   9   6   8       21.93       26.90      5.21 o
  10   6   8       11.03        5.61      5.55 o
  -8   7   8        4.72       -0.11      2.15 o
  -7   7   8       20.32       20.66      3.22 o
  -6   7   8      120.53      129.30      7.60 o
  -5   7   8        7.68       10.53      2.81 o
  -4   7   8      148.33      149.45      7.42 o
  -3   7   8        5.57        5.78      1.83 o
  -2   7   8      149.96      149.02      7.13 o
  -1   7   8       21.36        8.44      1.96 o
   0   7   8       60.40       46.97      3.83 o
   1   7   8        1.50       -2.06      2.06 o
   2   7   8       90.02       98.55      6.33 o
   3   7   8       11.64       10.51      2.29 o
   4   7   8      139.23      159.16      9.48 o
   5   7   8        4.23        2.97      2.70 o
   6   7   8       64.37       67.08      7.69 o
   7   7   8       64.80       78.20      8.48 o
   8   7   8       34.32       27.70     14.05 o
  -8   8   8        3.73        1.94      4.44 o
  -7   8   8       18.73       12.76      6.47 o
  -6   8   8       13.20       15.03      4.74 o
  -5   8   8       42.74       53.16      5.16 o
  -4   8   8       12.36        7.22      2.20 o
  -3   8   8        4.94        1.63      1.75 o
  -2   8   8        8.67        4.91      1.94 o
  -1   8   8       42.75       45.02      4.21 o
   0   8   8        4.97        6.02      1.77 o
   1   8   8      136.61      156.05      8.51 o
   2   8   8        0.79       -0.49      1.67 o
   3   8   8       25.34       25.03      3.31 o
   4   8   8       17.25       16.95      3.68 o
   5   8   8       49.53       61.40      7.76 o
   6   8   8       16.56       10.56      5.39 o
   7   8   8        3.30        4.97      3.56 o
  -5   9   8        0.54        1.26      3.84 o
  -4   9   8        1.27       -2.04      3.30 o
  -3   9   8        8.40        5.45      2.10 o
  -2   9   8       78.06       77.60      5.80 o
  -1   9   8        4.34        3.13      2.45 o
   0   9   8       90.10      121.54      6.56 o
   1   9   8        5.88        0.65      1.69 o
   2   9   8        3.01       -0.91      1.76 o
   3   9   8        0.49       -3.00      3.00 o
   4   9   8        0.00        4.23      5.21 o
  -3  10   8        1.93       -1.11      5.52 o
  -2  10   8        3.84       -6.72      6.72 o
  -1  10   8       11.37       19.32      7.53 o
   0  10   8        1.34        4.15      4.63 o
   1  10   8       25.77       31.26      5.16 o
 -12   1   9        0.02        2.99      2.34 o
 -11   1   9        0.36        0.53      1.80 o
 -10   1   9        0.63       -1.68      1.68 o
  -9   1   9        3.09        0.56      1.34 o
  -8   1   9        3.68        5.71      2.62 o
  -7   1   9       23.81       33.05      2.57 o
  -6   1   9       10.27        9.08      1.54 o
  -5   1   9        8.99        5.00      1.29 o
  -4   1   9        6.41        7.88      1.18 o
  -3   1   9      274.56      272.63      6.33 o
  -2   1   9       14.42       12.22      1.34 o
  -1   1   9       92.85       97.03      3.72 o
   0   1   9      154.34      144.25      4.29 o
   1   1   9       30.76       20.04      1.80 o
   2   1   9       59.29       52.39      9.34 o
   3   1   9      287.67      284.04     25.15 o
   4   1   9       17.94       14.94      1.67 o
   5   1   9      158.42      131.25     19.93 o
   6   1   9       17.09       10.27      2.59 o
   7   1   9      210.28      148.97     32.80 o
   8   1   9        6.35        9.78      1.84 o
   9   1   9        9.41        7.19      3.18 o
  10   1   9        3.01        1.01      1.74 o
  11   1   9        0.33       -0.41      2.86 o
 -12   2   9        4.01        3.60      4.08 o
 -11   2   9        0.75        1.14      1.94 o
 -10   2   9       16.65       14.76      2.39 o
  -9   2   9        0.89       -0.60      1.36 o
  -8   2   9       18.62       13.78      2.26 o
  -7   2   9      497.67      534.09     18.24 o
  -6   2   9        0.90        1.46      1.21 o
  -5   2   9       66.27       68.62      3.00 o
  -4   2   9       35.47       32.21      2.01 o
  -3   2   9       83.88       78.23      2.82 o
  -2   2   9       65.12       67.70      3.37 o
  -1   2   9      228.44      215.40      6.41 o
   0   2   9       77.33       67.53      3.81 o
   1   2   9       52.55       50.48      2.81 o
   2   2   9      155.45      160.44      4.90 o
   3   2   9        0.07        1.48      1.09 o
   4   2   9      147.20      154.91      5.51 o
   5   2   9        2.28        2.25      0.91 o
   6   2   9      326.07      347.40     25.41 o
   7   2   9      165.45      120.85     36.34 o
   8   2   9        3.59        2.89      1.31 o
   9   2   9       19.51        9.53      4.40 o
  10   2   9        9.84        5.16      2.55 o
 -11   3   9        7.28        8.15      2.98 o
 -10   3   9       15.52       19.07      3.18 o
  -9   3   9       15.04       19.51      3.14 o
  -8   3   9       41.96       45.61      3.89 o
  -7   3   9       28.70       29.45      2.85 o
  -6   3   9       40.88       44.08      3.25 o
  -5   3   9       47.99       41.76      2.82 o
  -4   3   9        2.57        1.63      1.12 o
  -3   3   9       49.29       53.95      2.78 o
  -2   3   9      272.41      258.27      8.99 o
  -1   3   9      355.45      365.84      7.92 o
   0   3   9      392.32      414.16      9.07 o
   1   3   9        2.11        1.84      1.07 o
   2   3   9        0.66       -0.20      0.97 o
   3   3   9       62.27       58.99      3.58 o
   4   3   9        5.25        3.94      1.17 o
   5   3   9      110.44      118.71      5.19 o
   6   3   9      137.61      152.08      6.24 o
   7   3   9      154.20      127.02     19.84 o
   8   3   9       62.46       53.96     13.52 o
   9   3   9        0.10       -0.64      1.67 o
  10   3   9        0.56       -1.93      2.24 o
  11   3   9       28.48       29.07      9.04 o
 -11   4   9        3.60        0.98      1.99 o
 -10   4   9        0.11       -1.94      2.02 o
  -9   4   9       49.69       47.43      4.60 o
  -8   4   9       28.59       29.43      3.28 o
  -7   4   9        5.50        5.06      1.73 o
  -6   4   9        4.44        2.50      1.72 o
  -5   4   9       19.70       16.39      2.46 o
  -4   4   9       93.06       90.80      4.54 o
  -3   4   9        3.38        3.26      1.42 o
  -2   4   9        0.60       -0.85      1.30 o
  -1   4   9      190.12      183.36      6.79 o
   0   4   9       21.00       20.99      2.43 o
   1   4   9       45.39       40.17      3.33 o
   2   4   9       97.64       99.59      4.43 o
   3   4   9       31.06       26.21      2.61 o
   4   4   9      168.71      175.90      6.45 o
   5   4   9        0.35        0.05      1.20 o
   6   4   9      117.96      118.04      6.19 o
   7   4   9        7.06        5.53      1.34 o
   8   4   9        1.25        2.24      1.53 o
   9   4   9       13.81       10.49      2.18 o
  10   4   9       12.33       12.46      3.70 o
 -10   5   9        7.28       11.34      4.05 o
  -9   5   9        0.93        2.24      2.59 o
  -8   5   9       27.72       20.44      4.17 o
  -7   5   9       18.99       19.65      2.87 o
  -6   5   9        3.45        3.07      1.92 o
  -5   5   9       23.11       28.00      3.30 o
  -4   5   9       55.24       59.60      4.49 o
  -3   5   9       17.63       17.63      2.14 o
  -2   5   9       36.39       39.05      3.63 o
  -1   5   9        4.04        1.99      1.80 o
   0   5   9        0.01       -2.09      2.09 o
   1   5   9        0.62        1.16      1.46 o
   2   5   9      180.31      191.49      8.13 o
   3   5   9      221.90      231.88      7.58 o
   4   5   9       44.92       48.60      3.61 o
   5   5   9       17.46       17.06      2.58 o
   6   5   9        1.15       -0.61      1.57 o
   7   5   9        3.29        4.64      1.51 o
   8   5   9       18.14       18.41      3.03 o
   9   5   9       10.42        7.93      2.44 o
  10   5   9        3.36        2.12      3.12 o
  -8   6   9       20.35       14.92      2.90 o
  -7   6   9        0.10       -1.61      1.61 o
  -6   6   9       31.62       36.87      3.89 o
  -5   6   9       15.31       16.42      2.73 o
  -4   6   9        1.46        1.97      1.97 o
  -3   6   9       98.27      102.24      5.96 o
  -2   6   9        4.39        0.08      1.57 o
  -1   6   9       22.25       15.46      2.05 o
   0   6   9       52.74       54.23      3.93 o
   1   6   9        0.86        2.22      1.89 o
   2   6   9      190.66      213.47     10.10 o
   3   6   9       65.20       78.07      5.14 o
   4   6   9       57.51       62.42      5.04 o
   5   6   9        3.69        5.70      2.12 o
   6   6   9       43.75       50.15      5.65 o
   7   6   9       11.18       11.16      2.93 o
   8   6   9       28.17       41.84      5.39 o
   9   6   9        0.14        0.29      2.78 o
  -6   7   9       14.53       19.07      3.20 o
  -5   7   9        2.61       -0.56      1.78 o
  -4   7   9      121.39      123.90      6.82 o
  -3   7   9       33.93       27.34      3.38 o
  -2   7   9        0.20       -4.59      4.59 o
  -1   7   9        1.26       -1.74      2.01 o
   0   7   9       14.68       13.27      2.11 o
   1   7   9       15.56       21.42      3.15 o
   2   7   9        6.09        5.50      2.03 o
   3   7   9       14.19       12.42      2.69 o
   4   7   9       19.81       24.78      3.61 o
   5   7   9        8.77        8.37      2.85 o
   6   7   9       10.61        6.29      2.50 o
   7   7   9       21.11       14.52      6.60 o
   8   7   9        4.87       15.89      7.72 o
  -7   8   9        6.45        4.81      4.71 o
  -6   8   9       28.09       32.61     10.53 o
  -5   8   9        3.27        6.75      3.20 o
  -4   8   9       42.12       41.04      4.17 o
  -3   8   9       23.63       17.58      2.91 o
  -2   8   9        1.64        0.88      1.66 o
  -1   8   9       25.94       31.96      3.93 o
   0   8   9        2.00        4.90      2.01 o
   1   8   9        0.16       -1.41      1.49 o
   2   8   9        2.55       -0.95      1.86 o
   3   8   9       33.00       24.59      5.22 o
   4   8   9        9.89        6.65      2.65 o
   5   8   9        7.24        9.76      6.12 o
   6   8   9        1.98        1.17      5.66 o
  -4   9   9        1.31        7.56      6.34 o
  -3   9   9        0.10        0.53      3.74 o
  -2   9   9        3.21        2.56      3.79 o
  -1   9   9       26.79       39.17      5.79 o
   0   9   9       16.06       23.74      3.91 o
   1   9   9        0.54       -2.42      2.42 o
   2   9   9        0.36       -2.18      3.82 o
   3   9   9        8.74        6.82      4.21 o
 -11   0  10        4.86        5.74      3.37 o
 -10   0  10        0.18       -2.20      2.20 o
  -9   0  10       13.30        9.71      2.05 o
  -8   0  10      748.14      808.79     18.39 o
  -7   0  10      286.44      323.09     11.23 o
  -6   0  10      500.98      533.87     18.88 o
  -5   0  10        2.31        7.01      1.97 o
  -4   0  10       16.24       12.85      2.34 o
  -3   0  10       96.48       99.59      5.89 o
  -2   0  10       22.93       20.51      3.04 o
  -1   0  10       88.45       97.41      7.55 o
   0   0  10      392.59      387.38     13.32 o
   1   0  10        5.94       12.10      3.03 o
   2   0  10     2364.58     2566.67     80.45 o
   3   0  10      311.95      301.98     11.75 o
   4   0  10        2.55        0.87      2.25 o
   5   0  10       40.03       48.50      5.35 o
   6   0  10        2.61        2.58      2.07 o
   7   0  10       53.49       80.70      9.33 o
   8   0  10      178.35      244.70     35.18 o
   9   0  10        4.64        7.02      3.87 o
  10   0  10      104.39      151.02     28.50 o
  11   0  10        7.34       11.87      5.51 o
 -11   1  10        9.14        6.11      2.42 o
 -10   1  10        0.68       -1.38      2.23 o
  -9   1  10       31.45       31.57      3.28 o
  -8   1  10       28.55       33.59      2.92 o
  -7   1  10       26.26       31.29      2.61 o
  -6   1  10       68.97       75.13      3.64 o
  -5   1  10      197.89      189.47      5.73 o
  -4   1  10       30.47       28.52      2.22 o
  -3   1  10       46.35       40.41      2.65 o
  -2   1  10       26.96       24.15      2.24 o
  -1   1  10      229.32      229.44      6.74 o
   0   1  10      103.56      104.46      7.53 o
   1   1  10      331.86      355.88      7.84 o
   2   1  10      325.45      338.48      8.55 o
   3   1  10      403.64      361.36     50.70 o
   4   1  10       80.12       83.10      4.79 o
   5   1  10       25.93       21.00      3.84 o
   6   1  10       96.19       82.85     14.09 o
   7   1  10       50.57       44.77     13.02 o
   8   1  10       57.02       42.93     14.92 o
   9   1  10      169.60      175.07     44.07 o
  10   1  10        0.71        3.11      2.55 o
  11   1  10       10.79        8.50      4.74 o
 -11   2  10        0.66       -0.59      2.25 o
 -10   2  10        6.05        7.08      1.97 o
  -9   2  10        0.06       -1.53      1.53 o
  -8   2  10       21.09       20.30      2.42 o
  -7   2  10        0.15        2.71      1.72 o
  -6   2  10       87.28       99.21      5.00 o
  -5   2  10        1.37        1.10      1.13 o
  -4   2  10       87.99       89.92      3.83 o
  -3   2  10        3.23        3.24      1.29 o
  -2   2  10       97.45       90.61      4.41 o
  -1   2  10       76.35       65.88      4.28 o
   0   2  10       42.21       44.28      3.12 o
   1   2  10        8.09        7.13      1.25 o
   2   2  10       67.94       69.68      3.65 o
   3   2  10        3.29        2.94      1.28 o
   4   2  10        7.60        6.22      1.57 o
   5   2  10        0.07       -0.56      1.14 o
   6   2  10       51.28       57.75      4.82 o
   7   2  10       15.89       14.45      2.60 o
   8   2  10       44.19       56.19      6.08 o
   9   2  10        1.85        1.89      2.05 o
  10   2  10        9.90        9.20      3.30 o
 -11   3  10        4.77        4.70      3.54 o
 -10   3  10        1.22       -0.16      2.43 o
  -9   3  10        5.70        1.55      1.66 o
  -8   3  10        0.09       -1.22      1.60 o
  -7   3  10        0.51        0.36      1.51 o
  -6   3  10        0.00       -0.33      1.43 o
  -5   3  10       29.81       26.84      3.01 o
  -4   3  10       12.25       12.00      1.89 o
  -3   3  10       96.77       93.16      4.78 o
  -2   3  10       12.67        8.48      2.08 o
  -1   3  10       68.46       63.41      4.33 o
   0   3  10        2.03        0.50      1.31 o
   1   3  10        1.67       -0.68      1.31 o
   2   3  10       55.94       54.67      3.72 o
   3   3  10        5.10        3.20      1.25 o
   4   3  10        2.36       -0.25      1.12 o
   5   3  10      139.79      158.52      6.83 o
   6   3  10       14.12        7.86      1.51 o
   7   3  10       48.26       44.37      4.00 o
   8   3  10        7.88        4.88      3.15 o
   9   3  10        3.05        0.22      1.35 o
  10   3  10        8.09        2.59      2.89 o
 -10   4  10       16.94       14.77      4.42 o
  -9   4  10        0.89        1.71      1.82 o
  -8   4  10        7.69        7.56      2.09 o
  -7   4  10        9.55        5.92      1.75 o
  -6   4  10        4.52        2.98      1.64 o
  -5   4  10       73.07       76.54      5.22 o
  -4   4  10        4.98        6.73      1.61 o
  -3   4  10       32.71       35.08      3.25 o
  -2   4  10       76.74       71.55      4.25 o
  -1   4  10        4.29        2.85      1.62 o
   0   4  10        0.01        0.35      1.26 o
   1   4  10       35.71       34.87      3.55 o
   2   4  10       86.71       92.93      4.93 o
   3   4  10      112.67      139.49      6.46 o
   4   4  10        0.77       -0.96      1.25 o
   5   4  10        0.66       -1.69      1.69 o
   6   4  10       44.58       48.33      4.28 o
   7   4  10        2.08        2.95      1.36 o
   8   4  10       25.06       21.50      4.65 o
   9   4  10        0.00        1.57      2.10 o
  10   4  10        1.86        2.16      4.24 o
  -9   5  10        5.23        6.10      5.22 o
  -8   5  10        0.01       -1.27      1.69 o
  -7   5  10      114.02      132.26      7.04 o
  -6   5  10       13.12       14.73      2.57 o
  -5   5  10        2.29        4.07      2.03 o
  -4   5  10      107.66      104.48      9.02 o
  -3   5  10       56.60       47.17      4.17 o
  -2   5  10       54.97       49.19      3.52 o
  -1   5  10        3.72        0.89      1.40 o
   0   5  10       24.64       19.11      2.32 o
   1   5  10      180.15      196.30      8.33 o
   2   5  10        2.87        5.60      1.97 o
   3   5  10       70.16       74.64      4.73 o
   4   5  10        0.05       -0.29      1.41 o
   5   5  10       34.21       39.00      4.19 o
   6   5  10        0.19       -0.09      2.12 o
   7   5  10       23.69       18.37      4.71 o
   8   5  10       34.97       43.77      5.19 o
   9   5  10       22.75       27.87      6.65 o
  -7   6  10        5.47        6.88      2.31 o
  -6   6  10       23.72       34.34      4.39 o
  -5   6  10       26.73       31.71      4.52 o
  -4   6  10       61.41       54.51      4.59 o
  -3   6  10        7.52        4.34      1.67 o
  -2   6  10       24.34       16.86      2.24 o
  -1   6  10        1.40       -0.35      1.44 o
   0   6  10       79.05       94.28      4.90 o
   1   6  10        3.39        3.43      1.73 o
   2   6  10       11.38       13.46      2.63 o
   3   6  10       56.08       59.59      5.14 o
   4   6  10       47.03       53.72      5.08 o
   5   6  10        1.15        2.65      2.26 o
   6   6  10       10.64        9.46      3.21 o
   7   6  10        0.07        1.06      2.66 o
   8   6  10       69.99       76.43     15.37 o
  -5   7  10       38.79       37.88      4.48 o
  -4   7  10        2.17       -1.26      1.90 o
  -3   7  10       57.83       61.66      5.12 o
  -2   7  10        1.30       -0.43      1.87 o
  -1   7  10       49.96       56.86      4.92 o
   0   7  10        1.34        2.57      1.78 o
   1   7  10       25.05       23.05      2.93 o
   2   7  10        0.07       -1.68      1.68 o
   3   7  10       16.30       12.37      2.80 o
   4   7  10        0.05        1.34      2.31 o
   5   7  10       14.70       15.81      4.00 o
   6   7  10        0.00        0.76      4.98 o
   7   7  10       14.20       18.04      7.00 o
  -4   8  10       47.24       54.76     12.17 o
  -3   8  10        0.03       -0.97      4.18 o
  -2   8  10       48.81       51.16      5.87 o
  -1   8  10        4.43       10.22      2.74 o
   0   8  10       40.29       43.19      4.33 o
   1   8  10        6.88        3.58      1.84 o
   2   8  10        4.41        4.81      2.61 o
   3   8  10        5.22        2.45      4.95 o
   5   8  10        3.11        5.28      5.10 o
   1   9  10       10.39        3.03      3.17 o
 -11   1  11        3.03       -3.22      3.24 o
 -10   1  11        8.01       10.03      2.32 o
  -9   1  11        8.78        8.65      2.06 o
  -8   1  11       33.32       35.55      3.66 o
  -7   1  11       10.26       10.62      2.18 o
  -6   1  11        0.92        1.90      1.67 o
  -5   1  11       14.87       19.54      2.12 o
  -4   1  11        8.76        6.02      1.40 o
  -3   1  11       40.87       38.79      3.05 o
  -2   1  11       29.39       29.47      2.91 o
  -1   1  11        1.37       -0.80      1.54 o
   0   1  11       21.85       17.56      2.24 o
   1   1  11       21.57       13.41      2.92 o
   2   1  11       11.10       14.58      2.24 o
   3   1  11        5.80        5.92      1.62 o
   4   1  11        4.63        3.34      1.51 o
   5   1  11       62.64       59.21     10.05 o
   6   1  11        0.75        1.23      1.46 o
   7   1  11        1.37        1.29      1.57 o
   8   1  11        0.98       -2.06      2.51 o
   9   1  11       13.71       16.44      3.78 o
  10   1  11       25.80       21.18      7.50 o
 -10   2  11       10.84        8.28      2.51 o
  -9   2  11       17.57       17.97      2.68 o
  -8   2  11       33.18       34.06      3.55 o
  -7   2  11        2.39        3.13      1.83 o
  -6   2  11        5.06        5.51      1.98 o
  -5   2  11       62.15       62.12      4.07 o
  -4   2  11       10.05        5.83      1.57 o
  -3   2  11        6.17        5.62      1.43 o
  -2   2  11      109.38      102.17      7.16 o
  -1   2  11        0.26        0.55      1.81 o
   0   2  11        1.90        2.10      1.56 o
   1   2  11      232.49      248.94     11.82 o
   2   2  11      372.58      387.16      9.61 o
   3   2  11       74.21       74.35      4.36 o
   4   2  11        0.26       -0.43      1.53 o
   5   2  11       30.95       29.78      3.16 o
   6   2  11       55.31       35.77      9.86 o
   7   2  11        0.91       -1.90      1.90 o
   8   2  11        0.62        0.06      1.93 o
   9   2  11       22.52       27.34      6.23 o
  10   2  11        4.90       18.55      7.21 o
  -9   3  11        0.06        1.25      2.79 o
  -8   3  11        0.84       -0.92      1.76 o
  -7   3  11        0.26        0.71      1.43 o
  -6   3  11       16.17       16.39      2.67 o
  -5   3  11       13.89       14.63      2.61 o
  -4   3  11      207.16      221.15      7.65 o
  -3   3  11        2.67        1.23      1.52 o
  -2   3  11       10.27        7.96      1.77 o
  -1   3  11        0.01       -1.04      1.60 o
   0   3  11        7.09        3.67      2.02 o
   1   3  11        3.13        1.62      2.06 o
   2   3  11      168.49      178.06      6.84 o
   3   3  11        2.22        2.23      1.51 o
   4   3  11      122.81      130.56      6.45 o
   5   3  11       51.44       52.42      3.84 o
   6   3  11       45.45       44.55      4.00 o
   7   3  11       49.21       63.74      5.62 o
   8   3  11        0.03       -0.43      1.44 o
   9   3  11       19.32       23.71      7.31 o
  -9   4  11        0.98        9.79      6.46 o
  -8   4  11        8.30       14.60      2.95 o
  -7   4  11       12.89       18.12      2.84 o
  -6   4  11        3.64        2.00      1.93 o
  -5   4  11       82.70       94.27      5.97 o
  -4   4  11        0.56        0.69      1.58 o
  -3   4  11        2.20        3.79      1.62 o
  -2   4  11       56.75       52.70      5.05 o
  -1   4  11       44.26       38.18      4.26 o
   0   4  11        6.06        4.08      1.82 o
   1   4  11       28.58       32.60      3.49 o
   2   4  11        5.40        7.05      1.81 o
   3   4  11      166.22      198.42      7.57 o
   4   4  11        3.17        3.02      1.84 o
   5   4  11       36.09       26.06      6.25 o
   6   4  11        3.65        3.15      1.33 o
   7   4  11       21.44       24.10      3.66 o
   8   4  11        3.83        4.39      1.52 o
   9   4  11       34.89       40.57     10.89 o
  -7   5  11        2.69        4.45      2.72 o
  -6   5  11        0.68       -1.17      2.06 o
  -5   5  11        3.66        1.04      2.07 o
  -4   5  11       22.07       19.29      2.83 o
  -3   5  11        3.78        0.75      2.00 o
  -2   5  11       35.50       40.71      3.71 o
  -1   5  11        0.00       -0.93      1.86 o
   0   5  11       19.92       21.64      3.08 o
   1   5  11       13.81       14.79      2.71 o
   2   5  11       59.97       63.87      5.10 o
   3   5  11        4.05        5.16      1.66 o
   4   5  11       19.20       15.78      2.68 o
   5   5  11        3.19        0.79      1.44 o
   6   5  11       46.00       57.85      5.67 o
   7   5  11        4.90        3.77      1.81 o
   8   5  11       26.21       27.31      6.53 o
  -7   6  11       29.09       33.65      9.35 o
  -6   6  11        0.01       -6.39      6.39 o
  -5   6  11       14.01       10.14      2.27 o
  -4   6  11        6.93        5.70      2.09 o
  -3   6  11        8.42        9.77      2.65 o
  -2   6  11        7.62        3.13      1.92 o
  -1   6  11       27.89       35.51      3.40 o
   0   6  11        0.44       -1.92      1.92 o
   1   6  11        9.01        5.89      2.21 o
   2   6  11       17.28       13.93      2.50 o
   3   6  11       26.11       26.91      3.28 o
   4   6  11        9.21        6.94      2.35 o
   5   6  11       20.41       23.33      4.98 o
   6   6  11       17.76       12.34      3.80 o
   7   6  11       21.43       22.97      5.76 o
  -3   7  11        2.19        1.72      2.74 o
  -2   7  11       54.56       64.98      5.39 o
  -1   7  11       16.91       24.24      3.55 o
   0   7  11        0.08       -2.05      2.05 o
   1   7  11       30.25       24.39      3.20 o
   2   7  11        0.43       -2.35      2.35 o
   3   7  11       15.01       17.59      5.52 o
   4   7  11        3.14       -1.36      5.12 o
  -2   8  11        7.67       11.51      7.31 o
  -1   8  11       33.98       62.11     13.09 o
   0   8  11        0.00       -0.61      2.29 o
   1   8  11        6.80        4.30      3.92 o
   2   8  11        4.22        3.38      4.25 o
  -9   0  12       24.38       29.63      6.04 o
  -8   0  12        1.72        3.86      5.05 o
  -7   0  12       33.96       42.62      5.38 o
  -6   0  12        0.00        0.19      2.60 o
  -5   0  12        3.04        0.44      2.00 o
  -4   0  12        4.29        4.01      1.92 o
  -3   0  12       83.05       87.19      7.42 o
  -2   0  12      105.04      112.00     10.28 o
  -1   0  12      117.86      121.26     15.19 o
   0   0  12        0.13       -1.92      2.35 o
   1   0  12        4.65        1.70      2.15 o
   2   0  12       65.62       61.35      5.55 o
   3   0  12       24.96       18.56      3.72 o
   4   0  12       46.32       51.98      6.25 o
   5   0  12       51.70       61.45      6.71 o
   6   0  12      104.17      121.72     10.15 o
   7   0  12      128.03      175.22     15.02 o
   8   0  12        0.17        0.58      4.04 o
  -9   1  12        6.44        3.04      1.95 o
  -8   1  12       60.84       72.13      6.50 o
  -7   1  12       19.53       16.95      3.49 o
  -6   1  12       72.78       80.47      5.68 o
  -5   1  12        0.42        1.23      1.49 o
  -4   1  12        6.00        4.82      1.44 o
  -3   1  12       28.45       31.13      2.65 o
  -2   1  12       63.65       59.91      3.97 o
  -1   1  12       18.23       13.63      2.20 o
   0   1  12       63.59       67.93      4.99 o
   1   1  12       98.83      108.83      6.40 o
   2   1  12      124.46      136.34      5.77 o
   3   1  12        1.21       -1.44      1.44 o
   4   1  12       64.93       70.19      4.99 o
   5   1  12      101.31       87.25     16.42 o
   6   1  12       33.95       34.41      6.56 o
   7   1  12        0.03        3.62      3.01 o
   8   1  12       29.23       44.88     10.86 o
  -9   2  12       39.94       38.22      5.43 o
  -8   2  12       11.10       14.57      2.76 o
  -7   2  12       25.06       27.25      3.79 o
  -6   2  12       26.56       33.82      4.02 o
  -5   2  12        0.39       -0.73      1.50 o
  -4   2  12        7.51        4.01      1.72 o
  -3   2  12       86.87       88.02      5.29 o
  -2   2  12       10.48        9.25      2.05 o
  -1   2  12       48.86       50.31      4.27 o
   0   2  12        2.08        2.79      1.75 o
   1   2  12       76.96       83.27      5.75 o
   2   2  12      116.60      129.66      6.78 o
   3   2  12        5.21        1.71      1.90 o
   4   2  12       11.37       11.54      2.97 o
   5   2  12        8.62        5.57      2.16 o
   6   2  12        0.35        3.26      1.84 o
   7   2  12       18.50       15.63      3.39 o
   8   2  12        0.00       -2.75      4.03 o
  -9   3  12       16.08       37.93     12.19 o
  -8   3  12       44.27       50.14      5.63 o
  -7   3  12       12.93       13.56      2.45 o
  -6   3  12        6.15        5.46      1.96 o
  -5   3  12        5.73        5.82      1.94 o
  -4   3  12       12.18       12.29      2.24 o
  -3   3  12        6.90        3.10      1.76 o
  -2   3  12       15.94       11.65      2.13 o
  -1   3  12        2.98       -0.18      1.78 o
   0   3  12        4.50        2.77      1.84 o
   1   3  12       39.06       40.28      4.57 o
   2   3  12        0.63        1.82      1.68 o
   3   3  12        1.18       -0.32      1.62 o
   4   3  12       40.11       40.99      3.42 o
   5   3  12        0.01       -1.40      1.53 o
   6   3  12        1.02        0.62      1.85 o
   7   3  12        0.52        3.63      2.65 o
  -8   4  12        4.08        5.04      3.81 o
  -7   4  12        1.28        2.01      2.98 o
  -6   4  12       16.70       14.89      2.75 o
  -5   4  12        3.13        5.23      2.01 o
  -4   4  12        7.42        3.18      1.96 o
  -3   4  12        1.39        0.08      1.44 o
  -2   4  12        0.02       -1.84      1.84 o
  -1   4  12       46.89       51.28      4.59 o
   0   4  12        5.54        5.94      2.89 o
   1   4  12        4.81        7.44      2.27 o
   2   4  12      113.76      126.48      7.97 o
   3   4  12        0.01        0.47      1.29 o
   4   4  12       15.10       14.42      2.21 o
   5   4  12        0.07       -0.38      1.55 o
   6   4  12        3.13        4.65      2.42 o
   7   4  12       41.80       54.32      5.97 o
  -7   5  12        3.27       -3.88      4.98 o
  -6   5  12        0.60       -1.95      2.94 o
  -5   5  12        0.58       -1.82      2.62 o
  -4   5  12        1.51       -0.06      1.67 o
  -3   5  12        2.10        0.02      1.90 o
  -2   5  12       11.81       14.28      2.74 o
  -1   5  12        2.52        2.03      1.93 o
   0   5  12        1.21       -1.63      2.12 o
   1   5  12       31.74       29.57      4.09 o
   2   5  12        2.17        4.56      1.96 o
   3   5  12        0.66        0.27      1.66 o
   4   5  12        0.87       -0.27      1.62 o
   5   5  12       19.71       17.86      3.87 o
   6   5  12        0.48        0.99      2.91 o
  -3   6  12       28.02       31.96      9.17 o
  -2   6  12        0.85        1.12      2.00 o
  -1   6  12       23.87       21.57      3.04 o
   0   6  12        7.19        5.13      1.85 o
   1   6  12        8.76        5.10      1.97 o
   2   6  12        0.19       -2.09      2.09 o
   3   6  12        4.50        4.71      2.55 o
   4   6  12        7.05        6.36      3.33 o
   5   6  12        7.20       11.31      4.70 o
   0   7  12       23.16       15.79      5.74 o
   1   7  12       17.02       12.68      3.65 o
   2   7  12        4.26        0.25      2.53 o
   3   7  12        9.27        2.63      3.46 o
  -8   1  13        9.14       13.17      4.36 o
  -7   1  13       22.09       19.74      3.97 o
  -6   1  13        0.43       -0.11      2.32 o
  -5   1  13        9.71        9.46      2.66 o
  -4   1  13        2.87        2.36      1.67 o
  -3   1  13       12.58       16.09      2.60 o
  -2   1  13        7.80        5.06      1.88 o
  -1   1  13        0.15       -2.56      2.56 o
   0   1  13       19.79       16.30      4.21 o
   1   1  13      248.30      288.37     10.95 o
   2   1  13        4.96        4.55      2.43 o
   3   1  13       14.50       10.36      1.99 o
   4   1  13        1.06       -0.61      1.37 o
   5   1  13        0.01       -0.53      1.43 o
   6   1  13       22.46       19.26     12.54 o
  -7   2  13        0.14       -0.93      3.22 o
  -6   2  13       18.13       22.26      3.93 o
  -5   2  13       13.33       17.58      3.50 o
  -4   2  13        2.57        0.24      1.60 o
  -3   2  13        1.67        3.08      1.62 o
  -2   2  13       24.10       22.03      3.23 o
  -1   2  13       13.48       13.85      3.88 o
   0   2  13       87.11      114.63      7.90 o
   1   2  13        5.77       14.35      3.56 o
   2   2  13       43.72       52.36      5.33 o
   3   2  13        8.59       10.48      2.17 o
   4   2  13        1.63        1.82      1.45 o
   5   2  13        4.65        1.07      2.99 o
   6   2  13       22.90        8.70      5.00 o
  -7   3  13       14.34       19.28      7.55 o
  -6   3  13       12.15       12.08      3.18 o
  -5   3  13       25.38       24.55      3.46 o
  -4   3  13        1.00       -0.41      1.99 o
  -3   3  13        3.52        3.16      1.99 o
  -2   3  13       11.05        8.15      2.29 o
  -1   3  13       29.63       32.78      4.49 o
   0   3  13        1.64        3.87      2.10 o
   1   3  13      189.67      226.09      9.83 o
   2   3  13        5.70        8.96      2.48 o
   3   3  13       22.48       23.79      4.18 o
   4   3  13        4.10        3.62      1.83 o
   5   3  13        3.26        1.69      2.92 o
   6   3  13        7.61        9.77      6.88 o
  -6   4  13       17.98       23.70      8.25 o
  -5   4  13        0.42       -2.61      5.77 o
  -4   4  13       36.77       37.00      4.86 o
  -3   4  13        0.99       -0.28      1.67 o
  -2   4  13       25.47       23.33      3.11 o
  -1   4  13        0.76        0.36      2.07 o
   0   4  13       74.02       81.84      6.80 o
   1   4  13        9.04       11.84      2.95 o
   2   4  13       36.36       39.35      4.77 o
   3   4  13        3.52        2.25      1.68 o
   4   4  13       13.06        8.82      2.53 o
   5   4  13        0.17       -5.66      6.15 o
  -4   5  13        3.06       -1.91      4.11 o
  -3   5  13       61.87       64.48     12.64 o
  -2   5  13       10.85       15.23      6.81 o
  -1   5  13       10.84       12.37      3.20 o
   0   5  13        0.39        0.86      3.38 o
   1   5  13        0.80        0.62      2.49 o
   2   5  13        8.40        6.13      3.27 o
   3   5  13       44.03       51.09      7.46 o
   4   5  13        0.00       -4.12      4.88 o
   5   5  13       51.10       50.98     13.31 o
   0   6  13        0.31        0.44      3.46 o
   1   6  13        4.99        4.59      2.98 o
   2   6  13        0.11       -1.25      3.78 o
  -4   0  14       63.47       67.66     12.24 o
  -3   0  14       21.30       30.93      6.37 o
  -2   0  14       15.56       13.76      3.38 o
  -1   0  14       17.01       19.79      4.46 o
   0   0  14        7.94        3.85      2.62 o
   1   0  14       12.56        9.39      4.51 o
   2   0  14        2.39        6.36      3.25 o
   3   0  14        6.27       11.26      4.28 o
   4   0  14       18.24       17.77      6.48 o
   5   0  14        1.65       -2.95      4.03 o
  -6   1  14        9.96       12.24      4.06 o
  -5   1  14        1.16        1.47      1.95 o
  -4   1  14        0.02        0.82      1.93 o
  -3   1  14       13.62       12.25      2.31 o
  -2   1  14        1.08       -1.14      1.84 o
  -1   1  14        8.48       -0.47      2.37 o
   0   1  14       19.60       21.48      3.33 o
   1   1  14        2.89        3.00      2.25 o
   2   1  14       15.42       16.13      2.86 o
   3   1  14       31.39       29.43      3.96 o
   4   1  14       30.50       32.65      5.28 o
   5   1  14        3.69        3.09      4.28 o
  -5   2  14        4.84        6.23      3.14 o
  -4   2  14        2.52        1.41      2.26 o
  -3   2  14        6.68       12.43      3.55 o
  -2   2  14        0.00        0.68      1.74 o
  -1   2  14        2.04        0.62      1.85 o
   0   2  14        2.47        5.55      2.28 o
   1   2  14        8.14       11.59      2.81 o
   2   2  14        6.83        5.52      2.36 o
   3   2  14        0.51       -2.80      2.80 o
   4   2  14        4.36        4.52      3.31 o
   5   2  14       12.70       12.52      4.49 o
   6   2  14        1.70        7.39      5.32 o
  -3   3  14        0.60        6.14      2.93 o
  -2   3  14        1.04        1.94      2.40 o
  -1   3  14        0.83        1.71      1.91 o
   0   3  14        4.20       10.45      3.63 o
   1   3  14       64.63       76.89      8.02 o
   2   3  14        9.57        5.83      6.84 o
   3   3  14        6.03        2.44      5.76 o
  -4   4  14        0.27       -2.26      4.69 o
  -3   4  14        1.01        0.79      3.42 o
  -2   4  14        0.81       -1.46      2.78 o
  -1   4  14        0.21       -3.20      3.20 o
   0   4  14       19.08       22.08      9.62 o
   1   4  14       16.53       12.82      3.47 o
   2   4  14        3.40       -0.94      2.84 o
   3   4  14        0.50       -4.60      4.85 o
  -1   5  14        0.21        4.17      4.88 o
  -4   1  15        1.49        1.49      2.37 o
  -3   1  15        0.33       -1.96      3.04 o
  -2   1  15        8.37       15.24      7.07 o
  -1   1  15        0.35        1.17      3.23 o
  -3   2  15        5.53       13.04      6.47 o
  -2   2  15        4.70        2.54      3.22 o
  -1   2  15        5.07        0.35      4.75 o
   0   2  15       34.32       20.43      7.87 o
   1   2  15       30.51       50.58     12.87 o
   2   2  15        0.00       -5.41      5.41 o
 
